# Supplementary material for: Identification of novel prognostic and predictive biomarkers in salivary duct carcinoma via comprehensive molecular profiling
Source: NPJ Precis Oncol. 2022 Nov 4;6:82. doi: 10.1038/s41698-022-00324-1 (PMC9636405; doi:10.1038/s41698-022-00324-1)
Supplement: Supplementary file 4 — Supplementary Data 2 [file 41698_2022_324_MOESM4_ESM.xlsx]

## Sheet: Supplementary Data 2
Supplementary Data 2. All clinicopathological features of 67 SDC cases.
Case#	Sex	Age	Primary site	Stage	T	N	M	de novo or ex PA	HER2 IHC	HER2 FISH	HER2 FISH signal ratio	HER2 FISH copy number	HER2 status ASCO/CAP	Ki-67	EGFR	EGFR IHC	Driver VAF	Highest VAF	Highest VAF ratio	Date of 1st line treatment initiation	1st line treatment	Date of surgery	Results of 1st line treatment	Recurrence/rest(after 1st treatment)	Date of rec	PFS of 1st treatment	2nd line treatment	Date of CAB initiation	Age at CAB initiation	CAB_Best Overall Response	CAB_Date of last follow-up or death	CAB_Duration of follow-up	CAB_Date of PD	CAB_Duration of PFS	CAB_outcome	Date of last follow-up or death	OS	Outcome
SDC01	M	94	Parotid gland	II	2	0	0	de novo	2+	(-)	1.1	3	negative	high	3+	positive	69.8	69.8	100	2016-06-02	S alone	2016-06-02	CR	yes	2016-09-30	120	yes	2016-12-01	65	PD	2019-05-25	905	2017-02-13	74	AWD	2019-05-25	1087	AWD
SDC02	M	61	Parotid gland	IVA	4a	2b	0	de novo	1+	(-)	1	2	negative	high	3+	positive	9.7	14.3	67.7	2015-05-19	S→CCRT	2015-05-19	CR	yes	2015-11-09	174	yes	2016-01-07	62	PD	2018-03-03	786	2016-02-17	41	DOD	2018-03-03	1019	DOD
SDC03	M	82	Parotid gland	IVA	2	2b	0	de novo	2+	(-)	1	0	negative	low	1+	negative	20.4	21.8	93.9	2014-07-14	S→C	2014-07-14	CR	yes	2015-11-17	491	yes	2016-03-29	81	CR	2019-04-16	1113			AWD	2019-04-16	1737	AWD
SDC04	M	39	Parotid gland	ⅣA	4a	2b	0	de novo	2+	(-)	1.2	NA	negative	low	2+	negative	19.4	19.7	98.3	2007-10-29	S alone	2007-10-29	CR	yes	2008-07-02	247	yes								0	2009-05-05	554	DOD
SDC05	M	64	Parotid gland	IVA	4a	2b	0	de novo	1+	(-)	1	2.4	negative	high	1+	negative	41	41.9	97.8	2014-05-21	S→R	2014-05-21	CR	yes	2015-04-01	315	yes	2016-02-23	64	PR	2019-06-03	1196	2017-05-29	461	AWD	2019-06-03	1839	AWD
SDC06	M	69	Parotid gland	Ⅰ	1	0	0	de novo	1+	(-)	1.4	NA	negative	high	3+	positive	8.7	54.6	15.9	2011-12-06	S→CRT	2011-12-06	CR	yes	2012-08-27	265	yes	2013-11-22	70	SD	2015-04-18	512	2014-08-20	271	DOD	2015-04-18	1229	DOD
SDC07	M	55	Parotid gland	Ⅲ	2	1	0	de novo	3+	(-)	1.1	1.7	positive	0	0	0	58.9	58.9	100	2016-07-08	S→CCRT	2016-07-08	CR	no											0	2018-06-26	718	NED
SDC08	M	50	Parotid gland	II	2	0	0	de novo	0	(-)	1	1.3	negative	low	0	0	19.6	24.6	80	2015-06-22	S→S→CCRT	2015/6/22, 2015/8/5	CR	yes	2016-10-20	486	yes	2016-11-11	50	SD	2018-11-16	735	2017-04-27	167	DOD	2018-11-16	1243	DOD
SDC09	M	69	Parotid gland	IVA	1	2b	0	de novo	0	(-)	1	1.7	negative	high	2+	negative	48.5	48.5	100	2017-02-07	S alone	2017/2/7, 2017/4/6	CR	yes	2017-08-07	181	yes	2018-03-15	70	SD	2019-06-07	449	2018-12-06	266	AWD	2019-06-07	850	AWD
SDC10	M	64	Parotid gland	IVA	2	2b	0	NA	2+	(-)	1	NA	negative	high	2+	negative	18.3	39.4	46.4	2010-12-16	S alone	2010-12-16	CR	yes	2012-05-07	508	yes								0	2019-05-07	3064	AWD
SDC11	M	72	Parotid gland	I	1	0	0	de novo	1+	(-)	0.8	2	negative	low	3+	positive	44.6	44.6	100	2017-07-06	S→R	2017-07-06	CR	no											0	2019-05-20	683	NED
SDC12	M	73	Submadibular gland	I	1	0	0	de novo	1+	(-)	1.2	NA	negative	low	1+	negative	12.5	55.2	22.6	2008-12-04	S→R	2008-12-04	CR	yes	2013-10-28	1789	yes	2014-03-06	79	SD	2019-04-19	1870	2015-08-18	530	AWD	2019-04-19	3788	AWD
SDC13	M	77	Parotid gland	Ⅲ	3	0	0	de novo	2+	(-)	1.1	NA	negative	low	2+	negative	21.9	21.9	100	2011-06-02	S alone	2011-06-02	CR	no											0	2018-08-18	2634	NED
SDC14	M	67	Parotid gland	I	1	0	0	de novo	1+	(-)	0.9	1.7	negative	low	2+	negative	9.7	12.6	77.2	2013-08-15	S	2013-08-15	CR	yes	2015-06-03	657	yes	2015-09-28	67	PD	2016-07-15	291	2015-11-12	45	DOD	2016-07-15	1065	DOD
SDC15	M	46	Parotid gland	II	2	0	0	de novo	1+	(-)	1.4	1.7	negative	low	1+	negative	34.9	34.9	100	2013-07-12	S→BRT	2013-07-12	CR	yes	2015-01-14	551	yes								0	2019-05-18	2136	AWD
SDC16	M	57	Parotid gland	IVA	4a	2c	0	de novo	2+	(-)	0.9	NA	negative	high	2+	negative	39.2	39.2	100	2012-02-20	S→R	2012-02-20	CR	yes	2013-01-22	337	no								0	2014-09-18	941	DOD
SDC17	F	67	Parotid gland	IVA	2	2b	0	de novo	1+	(-)	1	1.8	negative	low	3+	positive	9.6	11.1	86.6	2013-11-20	S→R	2013-11-20	CR	yes	2015-05-10	536	yes	2015-10-23	67	SD	2017-05-18	573	2016-02-23	123	DOD	2017-05-18	1275	DOD
SDC18	M	62	Parotid gland	I	1	0	0	de novo	2+	(-)	1	2.4	negative	0	0	0	12.6	12.6	100	2016-01-19	S→R	2016-01-19	CR	no											0	2019-06-03	1231	NED
SDC19	M	75	Parotid gland	ⅣＡ	4a	2b	0	de novo	2+	(-)	1	2.6	negative	low	0	0	34.7	34.7	100	2015-06-24	Ｓ	2015-06-24	CR	yes	2016-02-02	223	yes								0	2017-12-05	895	DOD
SDC20	M	30	Parotid gland	II	2	0	0	de novo	2+	(-)	1	2.9	negative	low	1+	negative	5.7	7.7	73.6	2015-02-13	S	2015/2/13, 6/2	CR	yes	2015-12-04	294	yes								0	2019-03-16	1492	NED
SDC21	M	64	Parotid gland	IVA	4a	1	0	de novo	2+	(-)	1.1	3.1	negative	high	2+	negative	31.6	31.6	100	2008-01-18	S→R	2008-02-06	CR	yes	2009-03-16	423	yes								0	2011-06-15	1244	DOD
SDC22	M	67	Parotid gland	II	2	0	0	de novo	1+	(-)	0.8	NA	negative	low	3+	positive	30.9	56.9	54.4	2008-03-04	S alone	2008-03-04	CR	no											0	2018-10-15	3877	NED
SDC23	M	67	Parotid gland	III	3	0	0	de novo	2+	(-)	1	NA	negative	high	2+	negative	29.2	29.2	100	2015-02-19	S→CCRT	2015-02-19	CR	no											0	2019-04-05	1506	NED
SDC24	M	60	Parotid gland	III	3	0	0	de novo	2+	(-)	1	2.5	negative	low	0	negative	76.9	76.9	100	2012-12-06	S→R	2012-12-06	CR	yes	2015-03-31	845	yes	2017-07-31	60	PR	2019-05-20	658			AWD	2019-05-20	2356	AWD
SDC25	M	65	Submadibular gland	III	2	1	0	ex PA	0	(-)	1.1	NA	negative	low	3+	positive	33.7	33.7	100	2009-07-29	S→R	2009-07-29	CR	yes	2013-01-16	1267	yes	2014-05-07	65	PR	2015-06-11	400	2014-10-25	171	DOD	2015-06-11	2143	DOD
SDC26	M	60	Parotid gland	IVC	4a	2b	1	ND	2+	(+)	4.1	6.9	positive	high	3+	positive	19.9	100	19.9	2017-07-07	C		PR	yes	2018-01-17	194	yes								0	2019-03-25	626	AWD
SDC27	M	79	Parotid gland	IVA	4a	0	0	de novo	0	(-)	1.6	2.1	negative	low	0	negative	15.5	16	97	2013-06-16	S→R	2013-06-16	CR	yes	2014-09-29	470	yes	2015-11-10	79	PR	2019-05-30	1297	2017-03-09	485	AWD	2019-05-30	2174	AWD
SDC28	M	63	Submadibular gland	IVA	1	2b	0	de novo	1+	(-)	1.9	NA	negative	high	3+	positive	43.9	43.9	100	2012-06-25	S→R	2012-06-26	CR	yes	2012-11-14	143	yes	2012-12-07	63	CR	2014-03-20	468	2013-12-16	374	DOD	2014-03-20	633	DOD
SDC29	M	59	Submadibular gland	II	2	0	0	de novo	0	(-)	1.1	0	negative	low	2+	negative	5.1	46.9	10.8	2010-05-28	S alone	2010-05-28	CR	no											0	2019-04-25	3254	NED
SDC30	F	46	Parotid gland	II	2	0	0	de novo	0	(-)	1.1	2.1	negative	low	3+	positive	9.9	44.5	22.3	2017-07-11	S→R	2017-07-11	CR	no											0	2019-04-27	655	NED
SDC31	M	77	minor salivary gland	II	2	0	0	ex PA	2+	(-)	1.7	2.1	negative	low	3+	positive	5.4	10.1	53.9	2017-01-12	S alone	2017-01-12	CR	no											0	2019-04-12	820	NED
SDC32	M	70	Submadibular gland	IVA	2	2b	0	ex PA	3+	(+)	5.4	9.2	positive	low	0	0		31.2		2015-11-11	S→R	2015-11-11	CR	yes	2016-10-11	335	yes	2017-01-21	70	SD	2018-11-25	673	2017-07-01	161	DOD	2018-11-25	1110	DOD
SDC33	M	73	Submadibular gland	IVC	3	1	1	ex PA	3+	(+)	8.3	10.4	positive	high	3+	positive		45.9		2017-03-07	S→C	2017/3/7, 2017/4/3	CR	yes	2017-11-30	268	yes								0	2019-06-05	820	AWD
SDC34	M	76	Parotid gland	II	2	0	0	ex PA	3+	(+)	8.7	13.1	positive	high	2+	negative		95.4		2017-08-10	S	2017-08-10	CR	yes	2018-02-14	188	yes								0	2019-05-17	645	AWD
SDC35	M	45	Parotid gland	IVC	2	2b	1	ex PA	3+	(+)	7.6	11.6	positive	high	3+	positive		27		2014-02-14	clinical trial	2014-02-14	PR	yes	2014-03-06	20	yes								0	2019-04-20	1891	AWD
SDC36	M	49	Submadibular gland	IVC	1	2b	1	de novo	3+	(+)	8.4	23.4	positive	high	1+	negative		33.5		2017-08-24	S→C	2017-08-24	PR	yes	2018-04-12	231	yes								0	2019-06-06	651	AWD
SDC37	M	67	Parotid gland	IVB	4b	0	0	ND	3+	(+)	6.3	11.5	positive	high	2+	negative		95		2012-01-04	R→C		PR	yes	2015-06-01	1244	yes								0	2018-01-13	2201	DOC
SDC38	M	55	minor salivary gland	IVA	1	2c	0	de novo	1+	(-)	1.7	3.9	negative	high	2+	negative	9.2	75	12.3	2014-11-28	S→CCRT→C	2014-11-28	CR	no			yes								0	2019-05-14	1628	NED
SDC39	M	67	Submadibular gland	I	1	0	0	ex PA	1+	(-)	1	1.4	negative	low	0	0	5.8	23	25.4	2013-08-06	S alone	2013-08-06	CR	yes	2014-09-16	406	yes	2017-02-20	67	PR	2019-05-13	812	2017-12-11	294	AWD	2019-05-13	2106	AWD
SDC40	M	65	Parotid gland	IVA	4a	2b	0	de novo	1+	(-)	0.8	1.9	negative	high	0	negative	29.6	29.6	100	2016-01-07	S	2016-01-07	CR	no				2016-10-04	66	PR	2019-05-14	952	2017-10-21	382	AWD	2019-05-14	1223	AWD
SDC41	M	58	Parotid gland	IVA	4a	0	0	de novo	2+	(-)	1.1	NA	negative	high	2+	negative	6	12.9	46.7	2013-10-22	S→R	2013-10-22	CR	no											0	2018-04-25	1646	DOD
SDC42	M	56	Parotid gland	IVA	3	2b	0	de novo	1+	(-)	1	NA	negative	low	3+	positive	31.5	31.5	100	2013-07-04	S→CCRT→C	2013-07-04	CR	yes	2015-03-20	624	yes	2015-03-30	58	CR	2019-06-01	1524	2016-09-03	523	AWD	2019-06-01	2158	AWD
SDC43	M	72	Parotid gland	IVA	4a	0	0	de novo	1+	(-)	1.3	NA	negative	low	2+	negative	15.7	15.7	100	2011-10-25	S→CCRT	2011-10-25	CR	no											0	2017-12-09	2237	DOC
SDC44	M	76	Parotid gland	IVA	4a	2b	0	de novo	2+	(-)	1.2	NA	negative	high	2+	negative	5.6	65	8.7	2011-11-30	S→R	2011-11-30	CR	yes	2014-07-10	953	yes	2014-08-19	76	SD	2016-06-26	677	2015-02-27	192	DOD	2016-06-26	1670	DOD
SDC45	M	78	Parotid gland	ⅣA	4a	2b	0	de novo	2+	(-)	1.5	NA	negative	high	2+	negative	23.4	48.8	48	2011-12-01	S alone	2011-12-01	CR	yes	2012-06-01	183	yes								0	2014-08-12	985	DOD
SDC46	F	70	Parotid gland	IVC	2	2b	1	ND	2+	(-)	1.3	3.2	positive	high	3+	positive	23.2	24.5	94.8	2016-08-05	C		SD	yes	2017-01-26	174	yes								0	2017-08-21	381	DOD
SDC47	M	57	Submadibular gland	IVC	2	0	1	de novo	2+	(+)	3.7	6.3	positive	low	3+	positive	21.2	21.2	100	2017-02-14	S→C	2017-02-14	PR	yes	2018-01-11	331	yes	2017-03-02	57	SD	2019-05-16	805	2017-11-09	252	AWD	2019-05-16	821	AWD
SDC48	M	79	Parotid gland	Ⅲ	3	0	0	ex PA	2+	0	0	0	0	high	3+	positive	22	41.8	52.6	2017-09-08	S	2017-09-08	CR	no											0	2018-06-26	291	NED
SDC49	M	56	Parotid gland	IVA	4a	2b	0	de novo	0	(-)	1.1	2.4	negative	high	2+	negative	18.8	18.8	100	2014-01-23	S→R	2014-01-23	CR	yes	2015-10-05	620	yes	2015-11-26	56	SD	2017-01-25	426	2016-06-24	211	DOD	2017-01-25	1098	DOD
SDC50	M	65	Submadibular gland	IVA	1	2b	0	de novo	0	(-)	1	2.6	negative	low	2+	negative	20.9	20.9	100	2013-04-24	S alone	2013-04-24	CR	yes	2013-06-03	40	yes	2013-07-10	60	PD	2017-10-24	1567	2013-12-20	163	DOD	2017-10-24	1644	DOD
SDC51	M	45	Parotid gland	IVA	4a	0	0	de novo	2+	(-)	0.9	2.1	negative	high	2+	negative	16.2	9.6	169.1	2013-11-21	S→CCRT→C	2013-11-21	CR	yes	2014-08-06	258	yes	2014-10-27	46	SD	2016-09-12	686	2015-05-08	193	DOD	2016-09-12	1026	DOD
SDC52	M	78	Parotid gland	IVA	4a	2c	0	ND	0	(-)	1.2	2.7	negative	high	3+	positive	26.5	39.4	67.3	2016-05-16	C		PD	yes	2016-10-07	144	yes	2016-05-12	78	SD	2017-04-20	343	2016-10-07	148	DOD	2017-04-20	339	DOD
SDC53	M	47	Parotid gland	IVA	4a	2b	0	de novo	0	(-)	1.2	NA	negative	high	3+	positive		42.1		2010-03-30	S→R	2010-03-30	CR	yes	2012-10-24	939	yes	2012-11-07	49	SD	2014-03-04	482	2013-02-27	112	DOD	2014-03-04	1435	DOD
SDC54	M	66	Parotid gland	IVA	4a	0	0	de novo	2+	(-)	0.9	0	negative	low	2+	negative		52		2008-04-21	S→R	2008-04-21	CR	yes	2010-04-16	725	no								0	2012-03-05	1414	DOD
SDC55	M	45	Parotid gland	IVB	4b	2b	0	de novo	1+	(-)	0.9	NA	negative	high	2+	negative		6.3		2007-02-13	S alone	2007-02-13	CR	yes	2007-04-14	60	yes								0	2008-01-23	344	DOD
SDC56	M	64	Parotid gland	IVC	4a	2b	0	de novo	1+	(-)	1	NA	negative	high	3+	positive		40.4		2014-10-10	S alone	2014-10-10	PD	yes	2014-11-21	42	yes	2014-12-19	65	PD	2015-01-29	41	2015-01-24	36	DOD	2015-01-29	111	DOD
SDC57	F	67	Parotid gland	IVA	2	2b	0	ex PA	2+	(-)	0.9	2	negative	0	0	0		7.5		2016-01-07	S	2016-01-07	PD	yes	2016-06-01	146	yes	2016-09-23	68	PD	2017-01-30	129	2016-12-16	84	DOD	2017-01-30	389	DOD
SDC58	M	43	Parotid gland	IVB	4b	0	0	ND	3+	(-)	1.3	5.3	positive	low	0	negative		33.8		2016-04-01	C→RT		PR	no											0	2019-04-23	1117	AWD
SDC59	F	80	Submadibular gland	II	2	0	0	ex PA	3+	(+)	7.9	15.1	positive	high	2+	negative		44.5		2015-09-04	S	2015-09-04	PD	yes	2015-10-26	52	yes								0	2019-06-08	1373	AWD
SDC60	F	46	Parotid gland	II	2	0	0	ex PA	1+	(-)	1	NA	negative	high	3+	positive		61.4		2012-12-03	S→R	2012-12-03	CR	yes	2014-05-27	540	yes	2015-01-24	46	SD	2016-11-19	665	2015-12-18	328	DOD	2016-11-19	1447	DOD
SDC61	M	62	Sublingual gland	IVA	2	2b	1	ND	1+	(-)	1.3	2.4	negative	high	3+	positive		6.2		2017-02-21	C		PR	yes	2017-08-07	167	yes	2017-02-21	55	PR	2018-07-24	518	2017-08-07	167	DOC	2018-07-24	518	DOC
SDC62	M	36	Parotid gland	IVC	4b	2b	1	de novo	2+	(-)	1	0	negative	high	2+	negative		72.2		2007-06-04	S→CCRT→C	2007-06-04	SD	yes	2008-04-08	309	no								0	2008-07-21	413	DOD
SDC63	F	53	Parotid gland	IVA	4a	0	0	de novo	0	(+)	2.6	NA	positive	high	2+	negative		46.8		2005-10-31	S→R→C	2005-10-31	CR	no											0	2017-01-24	4103	NED
SDC64	M	50	Submadibular gland	I	1	0	0	ex PA	2+	(-)	1.2	1.9	negative	low	3+	positive		26.9		2017-09-22	S	2017-09-22	CR	no											0	2019-02-02	498	NED
SDC65	M	62	Parotid gland	Ⅲ	3	0	0	de novo	1+(*FISH+なら2+へ)	0	0	0	0	high	0	0		71.2		2017-03-01	S→R	2017-03-01	CR	no											0	2019-04-11	771	NED
SDC66	M	62	Parotid gland	IVA	4a	2b	0	de novo	1+	(-)	1.4(P1209987)	NA	negative	low	3+	positive		14.5		2011-03-10	S→R	2011-03-10	CR	yes	2012-01-12	308	yes	2014-07-24	66	CR	2018-01-13	1269	2016-06-02	679	DOD	2018-01-13	2501	DOD
SDC67	F	46	Submadibular gland	IVA	3	2b	0	de novo	1+	(-)	1.1	1.8	negative	0	0	0		57.4		2013-04-02	S→S→R	2013/4/2, 5/10	CR	yes	2014-05-13	406	yes								0	2019-04-26	2215	NED
M, male; F, female; ND, not determined; NA, not analyzed; S, surgery; CRT, chemoradiotherapy; CCRT, concurrent chemoradiotherapy; R, radiation; CR, complete response; PR, partial response; SD, stable disease; PD, progressive disease; AWD, alive with disease; DOC, died of other cause; DOD, died of disease; NED, no evidence of disease
