# Supplementary material for: Identification of novel prognostic and predictive biomarkers in salivary duct carcinoma via comprehensive molecular profiling
Source: NPJ Precis Oncol. 2022 Nov 4;6:82. doi: 10.1038/s41698-022-00324-1 (PMC9636405; doi:10.1038/s41698-022-00324-1)
Supplement: Supplementary file 5 — Supplementary Data 3 [file 41698_2022_324_MOESM5_ESM.xlsx]

## Sheet: Genes in Fig.2A
Supplementary Data 3. The 100 genes shown in Fig 2A.
Sample ID	SDC-29	SDC-14	SDC-46	SDC-58-T1	SDC-20	SDC-02	SDC-08	SDC-04	SDC-18	SDC-78	SDC-28	SDC-50	SDC-55	SDC-72	SDC-30	SDC-32-1	SDC-57	SDC-33	SDC-51	SDC-44	SDC-45	SDC-01	SDC-21	SDC-35	SDC-69	SDC-34	SDC-03	SDC-48	SDC-23	SDC-53	SDC-56	SDC-81	SDC-39	SDC-80	SDC-12	SDC-65	SDC-06-1	SDC-67	SDC-41	SDC-73	SDC-47	SDC-05	SDC-19	SDC-37	SDC-49	SDC-66	SDC-22	SDC-40	SDC-62
Clustering	C1	C1	C1	C1	C1	C1	C1	C1	C1	C1	C1	C1	C1	C1	C1	C1	C1	C1	C1	C1	C1	C1	C1	C1	C1	C2	C2	C2	C2	C2	C2	C2	C2	C2	C2	C2	C2	C2	C2	C2	C3	C3	C3	C3	C3	C3	C3	C3	C3
KRT6B	3.96648	7.03759	8.60114	5.23584	10.4465	7.10139	4.36138	8.33325	8.65913	8.40983	7.48667	8.18222	7.20016	3.96648	3.96648	6.32202	7.48293	7.71278	8.31597	7.089	6.86408	10.9013	8.77204	7.80013	10.57	13.0902	11.5344	3.96648	9.06258	10.5715	8.31307	9.96635	7.43501	7.63773	8.42042	11.1846	14.6082	4.83806	12.7947	10.2215	7.53338	6.44844	3.96648	10.3432	10.0763	6.78764	3.96648	14.4275	16.0972
KRT16	5.59496	10.4049	7.1335	6.38615	10.1099	6.25323	5.06052	6.86423	9.19894	7.38602	5.68429	5.03752	5.28333	7.29541	6.0516	5.65287	6.25895	7.0603	7.27759	4.76288	7.6775	8.67089	6.67135	6.12871	8.97546	11.8186	10.9049	3.96648	11.2064	11.7629	9.08994	10.2383	4.60022	8.27455	7.39238	11.4411	10.5945	5.86915	10.3238	11.7127	6.76517	5.32907	6.01084	10.253	9.31785	3.96648	5.04286	13.8958	15.0181
KRT6A	7.9999	12.1308	7.27501	6.97842	11.5506	8.57147	4.52324	8.12414	10.683	10.1174	8.27438	6.30906	6.6053	3.96648	5.82426	6.24515	8.93259	9.7595	9.8024	6.56441	12.6414	12.1252	8.69542	7.94779	9.91555	14.4816	12.0022	4.39275	10.5205	15.1947	9.72421	11.5195	5.39577	6.04893	8.49539	16.5652	13.1192	5.76028	12.5797	12.2178	7.24204	6.92246	5.13787	11.416	10.1962	8.17128	6.49578	16.2552	18.3378
FLG	3.96648	3.96648	5.12999	4.81237	8.21559	10.3738	3.96648	8.43301	9.71586	3.96648	8.13546	6.88113	7.84682	8.5733	8.212	3.96648	7.16901	7.79228	7.84242	6.31274	7.16422	8.62628	9.45746	5.40526	11.8082	7.13545	10.4923	5.44366	11.7631	9.58737	5.28564	11.3793	4.68346	5.21193	3.96648	7.8685	11.7509	8.2146	5.16553	5.96628	9.25298	8.73925	12.2703	13.1758	12.3284	8.53974	7.00226	15.4917	11.6354
HLA-DRB5	9.59683	7.63485	3.96648	6.92382	12.2056	5.77782	4.74912	5.49635	3.96648	4.93701	5.48199	6.25089	10.1479	3.96648	6.45781	6.03071	6.80401	11.0872	11.5651	5.6946	6.0917	11.6551	12.8263	5.40526	6.04905	3.96648	12.7128	5.63577	4.84018	3.96648	3.96648	4.45216	8.09489	6.13043	6.04585	4.27502	11.736	11.0951	11.1632	4.24773	12.0567	6.10434	11.252	11.083	5.83976	11.0273	6.47248	6.39236	10.3062
MUC6	10.2332	7.65502	11.9395	5.53164	6.38757	8.23532	4.36138	9.9569	15.7673	12.8368	10.1838	5.74892	6.51387	5.12399	4.87851	5.58789	16.6408	5.39219	6.73795	7.35152	7.04558	9.42769	11.0339	12.7266	14.1057	4.68263	8.64701	4.90642	6.98716	5.42715	6.21153	8.37846	14.9655	4.88547	3.96648	4.77379	13.4418	13.9206	11.7544	8.51396	12.9004	4.19559	4.71928	4.68316	8.31957	10.4784	4.64338	12.2517	12.7689
CEACAM6	9.23285	8.64581	9.79871	9.23869	7.83422	9.89545	3.96648	7.01764	6.41093	10.9941	7.36309	7.5057	10.4676	5.88178	7.90384	14.5974	9.81726	7.51114	8.30107	8.50639	8.58802	11.3097	10.3932	10.5679	10.7097	14.931	9.30405	3.96648	5.18455	7.64242	12.4662	12.6647	7.89894	7.89917	14.5297	15.976	9.98629	12.0533	13.126	15.4797	6.12384	7.30849	8.49777	6.57971	6.75349	7.17925	7.57374	11.3335	11.3145
CEACAM5	7.08388	4.66236	7.83363	8.75359	7.51282	11.4749	3.96648	5.39457	7.43984	7.51676	8.97001	11.3114	10.0325	7.2453	8.212	13.9066	13.2287	9.35028	7.08026	8.47696	8.50709	9.34071	12.5241	11.2229	11.3877	14.758	8.57589	3.96648	5.77844	6.89163	10.1061	10.7357	6.22604	6.87511	10.3644	16.6026	3.96648	10.8398	10.862	11.9043	4.49219	9.59486	9.89458	3.96648	5.93585	4.7335	6.2562	8.4048	13.0712
KRT81	5.4371	3.96648	6.19448	4.31592	6.04807	6.78905	3.96648	5.4364	8.71589	12.6069	7.71159	8.50894	5.70494	5.12399	4.96239	5.51907	5.89044	7.20777	7.122	8.89536	5.69171	11.0194	10.4829	8.82248	10.2701	11.4543	5.6925	6.30448	14.1863	6.17107	12.1381	4.45216	5.85003	6.30753	10.9299	7.43497	9.92803	10.376	12.5694	13.2991	3.96648	5.34564	5.01967	3.96648	7.03599	5.61131	6.49578	5.72258	6.91106
SCGB2A2	6.50008	9.50423	7.63914	5.35642	5.25969	5.43073	3.96648	6.43129	3.96648	11.0972	3.96648	3.96648	5.28333	5.36684	3.96648	6.91743	4.59043	4.36197	10.6463	12.4667	5.11694	9.83423	13.8837	10.156	10.8718	4.3273	6.24657	3.96648	4.58893	3.96648	10.3005	12.8679	4.30716	4.50298	10.7657	3.96648	6.99285	15.1334	14.098	15.4838	4.49219	4.36248	4.50177	3.96648	5.27476	3.96648	5.28624	11.4896	6.43432
LBP	3.96648	14.2189	11.3493	12.3813	10.1186	12.092	9.82072	7.04165	8.3494	9.60183	5.54348	4.94778	12.1241	12.057	12.5417	12.5668	7.80871	12.4239	8.79985	11.7447	11.8097	7.80263	9.70952	10.925	11.6322	6.08683	5.91371	6.13773	7.85283	4.51952	5.48396	13.0216	4.91514	5.10255	7.66324	7.18847	12.5299	10.2282	8.96806	10.5349	9.10675	9.08749	11.2826	9.68378	10.1363	13.9664	12.9172	13.3281	11.1527
S100A7	3.96648	7.93865	10.9707	12.064	12.1108	11.1751	7.7253	4.49766	8.46989	7.32062	5.01279	9.2972	7.96616	12.2673	12.7329	11.5457	5.46039	13.0831	7.12884	10.9594	7.74047	11.8654	6.55067	10.4038	10.6576	8.10913	7.09901	4.56717	11.2225	3.96648	7.58101	14.7161	4.44717	5.10255	7.83781	5.3905	12.6119	5.70199	8.35938	11.6047	4.49219	11.6794	13.5288	7.20694	5.70811	9.51592	7.68672	13.5153	14.409
PPP1R1B	11.9643	7.96575	10.3806	8.28346	9.48637	11.0399	3.96648	9.02827	11.5031	10.4943	9.52714	10.339	9.84639	11.861	9.43513	8.08433	5.61626	8.31179	9.43919	8.89041	9.33772	9.89183	9.99334	9.60863	12.0798	5.35886	5.4585	3.96648	6.89913	5.51355	4.53643	11.4307	12.858	6.55885	5.78679	4.74512	11.4294	6.5129	9.96134	15.4018	8.22445	7.3689	11.0236	11.0242	10.9268	9.11196	10.4657	10.2248	10.3135
ORM1	3.96648	4.57057	11.4633	9.57677	10.9212	10.1415	3.96648	5.53461	3.96648	8.47096	3.96648	6.9541	8.67862	10.0864	12.8197	11.9226	5.98991	13.3188	4.83807	10.1509	8.29193	8.50829	8.17712	9.37786	7.68256	5.13417	9.31079	6.22373	12.0192	3.96648	6.19463	12.2726	5.09545	5.31057	5.91779	4.68403	11.5803	3.96648	6.16578	11.5044	4.49219	5.31223	6.11039	3.96648	3.96648	7.52154	7.69656	13.3261	7.69523
ORM2	3.96648	4.4609	9.12059	9.19396	9.8978	9.35171	3.96648	3.96648	3.96648	7.9389	3.96648	6.65815	7.47224	11.5266	10.9153	9.89082	6.03688	10.9958	3.96648	9.23092	8.35191	6.59835	7.80804	9.41403	7.96714	4.3273	7.84002	3.96648	8.71697	5.05345	4.29696	11.0029	3.96648	4.27741	6.7442	4.18486	8.61984	3.96648	5.59969	10.182	6.48214	6.06892	5.01967	3.96648	3.96648	6.19303	6.83215	11.5302	6.8042
NSFP1	3.96648	3.96648	8.12714	4.93877	3.96648	3.96648	3.96648	8.88341	3.96648	10.0158	9.49485	3.96648	3.96648	10.6788	9.50094	8.95109	8.42992	9.9917	8.32779	3.96648	5.22054	9.2284	6.50796	3.96648	5.38407	9.52875	10.3423	7.15254	3.96648	4.98612	9.88123	3.96648	8.17162	8.71654	3.96648	10.0773	3.96648	10.3173	6.69389	9.35518	9.85671	9.38828	9.75248	3.96648	3.96648	3.96648	10.0969	7.17169	9.39969
CYP2B7P1	3.96648	3.96648	9.67577	11.1437	3.96648	4.72178	3.96648	11.0105	10.6007	8.72141	9.81138	5.32986	4.91322	11.3055	4.78486	4.68729	5.00255	8.25695	5.30182	6.62677	9.97177	4.99341	4.68735	5.40526	4.94242	9.71751	4.97149	5.39006	4.40831	4.35873	6.65125	3.96648	4.88601	5.48406	3.96648	7.47365	3.96648	4.83806	6.44005	6.5952	3.96648	7.10161	11.6185	10.705	4.45835	8.45843	10.526	5.07026	5.06162
SPINK5	7.63067	3.96648	6.79882	6.5991	8.72002	5.20632	3.96648	6.79497	8.65187	12.0567	6.77844	6.56721	6.31016	8.72598	9.55646	5.36745	5.51473	5.64451	6.25597	6.99871	5.87101	5.34903	4.68735	6.45209	7.1849	11.4128	10.8029	4.56717	7.87124	11.1429	9.60407	7.32464	4.91514	5.8878	3.96648	10.8496	3.96648	8.79559	10.0912	9.53409	6.4104	4.64817	4.88345	10.0046	10.67	4.512	4.57301	14.2087	16.1588
KRT4	3.96648	3.96648	4.36365	9.04068	3.96648	3.96648	3.96648	6.56355	7.16968	8.18319	4.78385	3.96648	6.33198	3.96648	3.96648	3.96648	3.96648	4.52406	6.85058	6.88207	6.49228	6.10913	6.72794	4.70787	4.8426	13.1018	11.7179	3.96648	4.84018	5.59386	10.0963	4.45216	4.20766	7.77925	6.62799	13.7753	6.62983	6.34316	5.4041	6.93363	3.96648	4.75125	6.28927	3.96648	5.3907	5.26628	5.15464	5.57496	16.1715
GSTM1	4.72527	5.46884	11.8022	3.96648	3.96648	4.30734	9.63425	10.129	4.9204	11.4384	12.7615	3.96648	4.35875	14.7564	9.6775	6.20498	3.96648	13.2436	3.96648	4.53314	12.8792	3.96648	12.1697	3.96648	4.59067	8.99844	3.96648	4.39275	4.40831	3.96648	9.67706	3.96648	8.10644	8.64994	12.8778	4.92624	4.28639	3.96648	4.24909	11.2887	13.6564	3.96648	4.50177	3.96648	11.7425	3.96648	4.27142	14.0716	3.96648
POTEF	5.25289	9.61075	4.75355	4.81237	12.9785	4.64355	3.96648	3.96648	3.96648	14.5925	9.67701	11.042	6.90604	11.9175	13.5053	4.97579	11.7042	9.85654	5.76029	4.93595	4.81673	4.78458	5.1246	5.56028	10.7097	8.82461	9.36583	5.33368	12.887	6.04283	11.1932	9.80548	10.2459	11.307	11.2945	4.5801	12.7594	14.4717	13.7761	14.8435	5.40172	3.96648	13.5986	3.96648	4.56746	7.06048	4.76456	14.5051	13.1557
POTEE	5.4371	6.75216	4.36365	4.93877	8.01426	3.96648	3.96648	4.91246	6.84803	11.7866	8.8461	10.1284	7.60834	8.30875	13.7673	5.44584	11.5058	7.67131	5.9693	5.07931	4.76322	4.33625	3.96648	5.08337	7.27163	8.66236	11.5197	5.21101	8.84317	5.47118	12.3517	9.75261	12.2276	8.84116	9.5309	5.25304	7.43807	10.1128	12.6561	13.1679	3.96648	4.29015	10.4694	3.96648	4.87601	3.96648	5.43039	13.7097	10.3728
XIST	10.8253	4.4609	8.20521	7.79955	6.98489	8.00776	5.88121	6.43129	6.42858	6.10074	8.47618	8.25521	6.51387	16.1896	19.2496	17.4383	5.44168	7.00749	7.122	7.60969	7.60643	7.50552	7.53417	7.83627	7.29939	5.61095	6.10177	15.5652	15.19	18.3984	18.0257	17.7285	5.04752	6.41373	5.45749	5.48653	5.37846	5.57613	4.70724	4.4521	7.04721	6.4143	6.74628	6.75156	6.29669	6.93072	5.60516	5.37936	4.74992
AKR1B15	5.25289	4.57057	7.97765	12.8306	9.03387	9.93735	14.6557	5.01183	12.6567	9.9127	10.8299	11.1764	10.3822	11.3618	6.16544	9.79376	6.97551	10.3659	7.50403	8.32003	12.0674	6.1971	9.77444	7.37713	10.2025	5.67389	5.75165	5.27416	5.02881	5.11619	5.99276	9.76749	4.30716	4.97883	9.52615	5.93055	8.77553	6.77358	5.6195	8.54888	8.34137	8.51575	13.2237	13.5543	12.1936	13.0559	12.3718	11.9487	8.107
ACE2	5.85869	9.23563	10.2776	13.8384	11.6406	12.2551	8.6676	5.67618	5.29302	10.7539	7.27698	6.12628	10.8721	12.3415	5.23647	13.6602	9.26665	10.3736	8.07079	12.5675	8.77012	4.92952	8.14353	8.49647	6.97639	6.019	12.9343	5.33368	5.31905	3.96648	6.88484	9.16177	5.80182	6.11453	7.13093	7.1704	7.87024	7.48293	5.16553	10.4007	5.11772	11.3504	14.2141	10.8443	9.66147	9.12371	10.8113	9.82512	11.5862
HPD	3.96648	9.11289	10.3105	7.7875	8.21559	10.055	11.0073	14.9181	12.4928	11.4274	9.5	11.4348	10.3594	13.7299	9.82249	7.66801	5.92866	8.12839	7.90697	8.76895	8.18834	8.89736	6.52948	5.85793	8.32326	5.02768	11.8233	4.90642	5.254	4.64179	4.76744	6.84534	4.55387	5.14039	3.96648	5.15005	3.96648	6.89963	4.24909	5.96628	9.55233	12.3711	7.26453	10.1716	8.34835	9.95465	9.8982	10.199	13.3646
ARHGAP40	4.72527	9.35079	8.97423	6.64071	3.96648	9.8605	11.5485	9.95301	11.0247	9.47987	9.19827	9.91357	11.9574	11.2872	7.26373	9.51992	4.63957	9.42913	9.99583	3.96648	6.66549	8.64504	8.17712	3.96648	7.92347	8.77686	5.25531	3.96648	7.06998	4.83319	8.20009	9.59131	7.84752	8.47742	10.0432	6.04349	3.96648	8.98071	8.10177	8.4636	5.69282	10.1801	4.71928	9.93084	9.40638	4.90058	9.85078	9.26014	10.5705
FABP7	5.25289	10.0154	12.3994	5.68354	11.2788	7.26008	10.0466	4.7578	6.15739	11.0965	8.22125	8.96072	11.7283	4.79564	13.5354	10.666	10.7432	12.4277	8.90203	6.38748	8.76549	9.48289	5.4709	8.30398	8.93657	4.47544	7.20052	6.7834	3.96648	10.8764	4.29696	12.9181	8.39125	4.88547	8.26907	4.402	6.02999	6.74694	7.36801	6.0514	7.62887	5.76634	4.50177	7.87643	11.3859	8.60835	5.77742	13.659	11.1873
HMGCS2	7.56432	3.96648	5.98107	7.36052	9.53289	11.851	10.5818	13.6995	13.7806	12.619	12.3961	9.4693	12.9152	11.8107	12.1803	13.6589	13.3202	11.1289	9.10759	8.48026	9.45587	10.3132	10.9608	6.96535	7.25754	3.96648	7.371	6.88949	5.254	4.35873	7.75162	6.62259	4.20766	6.87511	4.19852	5.31635	5.74767	3.96648	7.47029	7.96705	11.0609	11.4964	13.3422	11.3781	12.372	10.9973	11.1042	11.3614	12.0838
ACSM1	6.17245	8.34568	8.48089	6.73316	5.96813	10.7398	12.4804	12.9985	11.9027	12.9669	13.7423	11.041	14.5859	12.7522	12.5625	14.5407	10.9323	12.2461	11.0947	8.35282	11.6511	5.5448	7.48113	6.42794	8.535	4.83924	4.47655	5.27416	4.93974	5.63203	5.38931	5.29885	6.0055	8.03418	8.05865	5.21987	3.96648	5.96929	4.65334	6.77473	11.5278	13.1148	15.2451	13.3535	14.0437	13.1295	10.7075	11.5095	14.7491
SULT1C3	3.96648	9.01538	4.65017	8.71925	6.55635	10.9385	9.5528	13.259	10.9365	10.7085	10.6966	7.75839	13.206	11.0975	5.95911	11.2215	9.97675	7.8749	10.6943	8.67996	7.50951	8.89423	11.3093	7.90592	6.62403	3.96648	4.40878	3.96648	3.96648	3.96648	4.29696	6.62259	4.20766	4.72095	6.79346	3.96648	4.60245	4.47474	3.96648	3.96648	12.5361	12.9672	12.6322	13.6621	12.8784	8.84702	12.3926	8.86617	9.81909
MYOM2	5.02788	5.9904	5.29883	8.66123	8.51656	9.89412	13.7417	12.6875	12.0416	9.87288	12.2835	9.927	5.86995	5.36684	7.17524	10.5404	5.86429	5.82	11.2253	5.56276	10.2395	6.46584	9.17186	8.59439	8.35642	8.47945	10.2067	8.44916	4.72594	5.2306	4.88755	4.92473	5.43004	7.00562	5.32832	5.55043	4.28639	4.47474	4.45444	4.65009	11.8904	11.4759	10.6851	13.9667	9.89492	11.5337	11.849	9.18162	5.263
SLC26A3	3.96648	8.18909	3.96648	6.19143	9.11477	8.25621	9.39498	8.66054	6.42858	10.731	12.4398	10.9005	9.14102	3.96648	10.5993	11.0217	7.87439	9.44146	10.094	10.4094	8.23605	5.99008	7.68237	5.34837	8.33662	3.96648	4.76687	4.99267	4.40831	3.96648	4.29696	3.96648	6.94759	6.60398	3.96648	4.27502	3.96648	3.96648	3.96648	3.96648	10.6353	12.0509	12.7658	12.6682	11.7514	13.3657	11.0303	6.82324	10.9742
PGC	3.96648	7.21215	4.52643	5.73925	6.44619	5.67308	10.5885	12.2569	10.1861	7.68169	13.6241	4.59418	8.76224	9.19997	4.78486	6.35886	3.96648	7.28717	7.27144	6.53864	10.8048	4.78458	5.25327	6.7128	6.55545	4.76517	3.96648	4.56717	3.96648	3.96648	4.53643	3.96648	6.1252	4.93344	3.96648	4.27502	3.96648	3.96648	3.96648	4.79994	11.0423	7.6433	9.99342	9.0307	7.93626	12.8753	10.9045	8.84448	7.43123
SLCO1B7	3.96648	8.40224	5.79378	3.96648	9.72829	9.35364	13.4487	12.0794	10.5519	11.8634	10.8272	11.3951	11.9417	11.6721	9.65456	5.58789	7.3612	6.13645	11.7736	8.76625	12.4277	3.96648	8.05232	6.80835	8.36948	4.3273	4.97149	5.07121	3.96648	4.51952	3.96648	5.03318	6.60746	5.53636	4.29428	4.34401	3.96648	3.96648	4.36552	4.52636	8.85514	11.6735	8.02836	14.0891	12.819	13.2337	11.989	12.9445	11.1313
SLCO1B1	3.96648	6.97422	6.06527	3.96648	8.02363	7.05394	12.773	10.454	8.88937	11.1574	9.89186	9.69546	11.171	11.6269	8.30354	4.84487	6.1367	4.84018	10.3774	7.86406	11.1806	3.96648	6.70933	6.65213	6.43288	4.3273	3.96648	3.96648	3.96648	4.35873	4.69918	4.45216	6.08652	5.37152	3.96648	4.541	3.96648	3.96648	4.65334	3.96648	9.86648	9.26671	8.58228	12.3962	12.1348	11.4097	10.7691	11.0149	10.2822
MYL2	3.96648	3.96648	4.65017	11.9181	8.28727	13.1409	8.78033	4.34313	3.96648	3.96648	3.96648	4.41207	3.96648	3.96648	6.94928	5.58789	4.40939	3.96648	6.04711	4.29504	4.39619	4.48801	3.96648	3.96648	5.82466	11.8481	13.4923	3.96648	6.04398	5.33341	9.3617	8.07692	3.96648	4.50298	3.96648	4.27502	3.96648	3.96648	4.36552	4.52636	11.5722	10.8747	9.32287	8.54377	10.7772	11.3891	14.7172	4.32926	4.56178
CKM	3.96648	3.96648	5.34948	10.0692	8.34065	12.8524	7.74137	4.23319	3.96648	4.49217	3.96648	3.96648	4.64182	3.96648	8.47604	5.65287	4.22286	4.36197	6.17637	3.96648	4.49181	3.96648	3.96648	3.96648	3.96648	11.4863	12.2779	3.96648	4.84018	3.96648	9.24893	7.18826	4.30716	3.96648	3.96648	4.65127	3.96648	3.96648	4.24909	4.24773	11.6269	10.6212	8.2618	7.31903	11.2425	10.7201	13.46	3.96648	4.26571
NRAP	6.42536	3.96648	4.65017	10.9583	8.44876	13.0993	3.96648	4.79948	3.96648	5.953	6.82377	3.96648	4.91322	3.96648	9.67066	4.97579	4.22286	4.92077	6.31883	4.29504	5.11694	5.10893	4.55708	3.96648	3.96648	13.0913	13.4631	7.27414	3.96648	4.91317	8.66077	7.44903	4.30716	4.88547	3.96648	5.05506	3.96648	4.47474	4.24909	4.52636	11.2654	11.0634	10.7394	8.07982	10.2944	10.801	14.1012	4.74284	4.72207
ACTA1	4.72527	3.96648	5.6883	12.1278	9.78429	14.4743	4.36138	4.71356	3.96648	4.70592	5.01279	3.96648	5.28333	3.96648	10.2397	6.68076	5.76819	4.75027	7.14915	4.93595	4.70542	4.48801	6.13534	4.81953	8.05067	13.9224	14.4764	5.21101	8.9376	5.33341	10.8355	8.49053	4.97052	5.14039	4.19852	5.18558	4.60245	5.64073	4.9291	6.70063	11.9421	11.601	9.99958	10.9342	13.1086	12.8222	15.3686	5.10588	5.32209
ACTN2	5.25289	3.96648	5.61247	12.0993	8.98688	12.8442	6.78627	5.12923	4.48295	4.33922	5.23495	5.79219	6.12137	3.96648	8.86827	6.32202	5.61626	5.29352	7.14915	5.59034	5.22054	4.33625	5.36756	6.15889	5.86494	12.7845	13.2482	8.24153	6.3206	6.04283	9.18906	8.02816	5.11853	5.10255	6.7553	5.65726	4.41798	5.50773	4.75718	5.06645	11.9995	11.2963	9.92398	8.61807	10.7005	11.1094	14.2561	5.75198	5.15062
XIRP2	3.96648	3.96648	4.92472	12.952	10.2635	13.1234	3.96648	4.66626	3.96648	4.86735	4.44256	4.73231	4.35875	3.96648	9.65918	5.44584	4.94205	4.52406	6.33106	4.53314	4.81673	4.70013	4.68735	5.08337	3.96648	14.7145	15.6677	4.39275	4.40831	5.05345	10.1507	7.71935	4.30716	3.96648	3.96648	5.51252	3.96648	3.96648	4.84784	4.24773	13.7005	12.5989	12.7102	12.5038	11.0947	12.0508	15.7838	4.86716	5.23215
MYH7	3.96648	3.96648	4.36365	13.3755	9.32956	14.8336	3.96648	4.7578	4.33265	6.16873	4.54826	4.41207	3.96648	3.96648	8.49169	6.28414	4.22286	3.96648	7.41774	3.96648	4.27089	4.48801	4.68735	3.96648	3.96648	12.8646	14.9676	4.81006	5.31905	6.45582	12.326	9.08777	5.04752	5.06314	3.96648	4.61672	3.96648	3.96648	3.96648	4.24773	13.2947	11.9814	10.0597	9.99906	14.1281	13.0044	16.0088	4.47819	4.942
MYH2	5.73398	3.96648	6.31214	13.8612	12.3869	16.4175	4.99278	4.79948	3.96648	6.42864	3.96648	4.59418	3.96648	6.44015	12.1242	5.93389	4.32858	3.96648	7.40658	4.43014	3.96648	4.78458	5.05325	3.96648	3.96648	15.3233	16.3258	3.96648	5.254	4.98612	11.7771	10.3314	4.30716	3.96648	3.96648	4.97131	5.09342	3.96648	4.24909	3.96648	12.3869	13.5629	12.8302	10.0535	11.226	12.1162	16.9409	4.76941	5.43126
MYH1	3.96648	3.96648	4.99849	10.2807	11.6029	14.3503	7.31631	4.49766	3.96648	5.00136	3.96648	3.96648	3.96648	3.96648	10.3206	7.73737	3.96648	4.36197	8.7437	4.53314	4.39619	4.70013	4.38554	4.81953	3.96648	14.8497	13.3022	5.49479	3.96648	3.96648	10.1093	6.9552	4.5033	4.40536	3.96648	5.58714	4.67611	3.96648	4.36552	3.96648	14.3346	14.3018	10.1342	9.41905	10.6861	11.3117	14.5668	4.38501	5.09823
DES	10.3552	8.418	7.50256	11.9297	9.39579	12.9663	3.96648	6.11985	5.72727	7.19051	9.42803	6.82379	7.41393	4.79564	9.2728	9.34526	5.53229	6.39084	8.28298	6.04056	6.29367	6.74778	7.74659	9.38699	8.13726	13.7669	13.1819	5.21101	7.99387	6.73987	9.14351	7.94652	5.02258	5.45698	5.42659	8.71443	3.96648	8.05308	4.70724	4.88518	12.8265	12.1168	10.33	9.2888	11.0138	10.9135	14.192	5.94851	5.36433
TNNT3	6.63823	7.88284	7.15809	11.9644	9.50316	12.0633	4.36138	5.10123	4.48295	5.592	6.63276	6.36479	6.17116	8.35637	8.59668	6.49689	5.36347	5.39219	7.96873	5.47583	5.97763	5.96489	5.42044	7.91439	6.48324	12.9539	12.6486	5.39006	6.84352	9.52267	8.62201	6.79885	5.47954	5.86856	6.53388	6.35965	4.28639	4.47474	5.33044	4.79994	12.9418	12.2553	8.02836	8.86984	9.35067	9.00159	13.6961	5.37936	5.58861
TNNT1	3.96648	3.96648	6.26632	11.2616	8.48983	12.3656	4.52324	6.05996	3.96648	4.60857	6.56719	7.60998	3.96648	3.96648	6.56308	5.71448	5.40327	5.06209	7.14241	4.61943	5.25282	7.43786	6.44125	6.18838	7.32662	11.2913	12.6828	5.14363	10.7042	5.05345	9.62981	9.83121	9.44945	6.93754	3.96648	5.65726	8.40958	9.48991	10.1993	8.78193	10.8539	10.1322	8.2515	7.55052	10.9584	10.3912	13.6839	7.20483	6.42849
HTN3	18.9682	11.6923	15.3538	15.6288	15.2328	16.1816	10.8364	9.97699	12.5154	8.03473	10.4497	13.0345	10.0783	6.52835	10.7047	13.71	11.6643	11.7928	14.3371	14.0117	14.8254	15.2871	11.7068	11.1648	11.8436	4.76517	4.72675	4.56717	4.40831	9.17324	4.29696	5.13	11.2326	10.0171	10.7972	5.90299	4.28639	4.47474	4.70724	4.59148	11.9913	8.87063	8.02836	3.96648	6.26116	3.96648	4.57301	4.62484	4.52382
HTN1	18.8464	12.1137	15.0597	15.6379	15.0314	15.2549	9.0577	9.25283	11.2063	5.87217	9.34658	11.4742	9.50905	7.19335	9.73113	11.7696	9.33905	9.29159	12.3863	12.8286	13.8182	14.7431	10.7012	9.7042	11.1009	4.3273	4.22251	3.96648	4.40831	9.21621	3.96648	7.41894	10.3283	9.18831	9.93985	5.4188	3.96648	3.96648	3.96648	4.70374	9.31137	7.45986	6.40921	3.96648	5.56029	3.96648	4.27142	4.26294	4.17825
PRH2	20.8663	13.465	17.6686	16.1071	17.4581	17.6221	9.45196	10.1242	15.4189	5.22136	7.2277	12.5677	9.90532	10.7517	11.9181	15.5761	12.0704	11.4493	16.3684	15.8494	16.6779	16.5369	12.8553	11.1569	14.3086	5.13417	4.90887	4.69958	4.58893	8.95041	5.1705	5.57266	6.43773	6.59283	9.99304	4.402	3.96648	3.96648	4.96692	5.12986	10.6238	8.13782	8.86457	3.96648	4.99315	3.96648	4.64338	4.97464	4.87532
CA6	17.0961	9.34874	13.3808	13.8712	13.8219	15.3706	6.70534	8.75315	11.6412	3.96648	7.40795	10.7848	8.27949	3.96648	9.96544	12.8404	9.32464	10.6764	14.4942	13.4599	13.5421	14.0072	11.0842	9.07311	10.9389	3.96648	7.34029	3.96648	3.96648	7.32159	4.29696	3.96648	4.94328	5.10255	7.40636	3.96648	6.8627	3.96648	5.47312	4.59148	9.24301	6.11305	6.11039	3.96648	6.31411	4.7335	4.27142	5.32452	4.33263
PRH1	17.7243	8.4297	14.4008	14.0266	14.4833	14.6734	4.99278	6.25331	10.7059	4.49217	5.44995	9.48452	7.42382	3.96648	9.22375	12.4193	9.26317	9.64909	13.1371	12.6034	13.7109	13.7178	10.1381	8.39138	10.6655	4.3273	3.96648	5.49479	4.93974	6.41577	3.96648	5.37394	4.79163	4.88547	6.50765	4.45295	3.96648	4.96804	4.24909	4.52636	8.45814	5.49886	6.01084	3.96648	4.45835	3.96648	4.70667	4.51872	4.48293
STATH	21.4368	14.391	17.9264	17.9884	18.1449	18.5139	13.1324	13.9255	14.1668	10.9595	14.3589	15.6306	12.5068	5.12399	12.9493	15.5748	12.3095	13.8578	16.3857	16.6372	16.3275	17.1384	14.376	14.7383	14.935	5.27478	5.08477	5.44366	4.93974	13.9731	4.94144	10.7789	13.4085	14.5749	13.2835	7.18487	3.96648	4.83806	5.07153	5.24548	12.3987	12.2743	9.82701	3.96648	8.96717	6.19303	5.18919	4.95421	4.52382
SMR3B	21.5309	14.6524	18.4642	18.0846	16.3435	17.1314	13.473	12.6778	13.7984	6.51659	13.692	15.9053	12.2759	7.56372	11.0141	14.6023	11.7439	12.384	13.1299	15.6901	15.5993	16.7541	13.6666	13.6886	14.1484	5.13417	4.97149	5.59065	4.40831	14.0236	4.99211	10.7097	11.7741	13.6285	12.2747	4.71526	3.96648	4.47474	4.84784	4.70374	11.1999	9.36771	8.28217	3.96648	4.93661	3.96648	4.70667	4.84386	3.96648
DMBT1	15.8019	11.5371	15.3288	13.7682	15.4679	16.0001	14.1431	12.21	14.4798	11.1863	10.3751	12.3635	11.1281	7.52238	10.6089	14.1443	10.8297	12.1756	15.6482	15.3509	14.9781	13.4064	13.0292	14.3912	13.1151	7.57137	6.13417	6.22373	4.58893	10.8098	4.62321	8.53998	8.52271	14.0288	13.8027	6.58784	13.3843	9.19871	7.24045	4.79994	11.7664	11.6558	9.07738	3.96648	10.288	7.03547	6.85013	5.2667	8.28347
PIGR	15.9989	11.3662	14.6483	13.5164	13.8665	14.3492	10.8149	10.9292	11.5354	10.5058	12.9323	11.964	10.0341	8.25951	9.29078	13.4477	9.1732	10.6722	12.8901	12.7142	12.6881	12.4314	11.0851	11.44	10.8383	7.21486	7.56542	4.39275	4.40831	11.0255	6.08842	9.05901	11.3717	12.2145	10.9614	7.10336	4.28639	7.67629	5.13521	7.95318	9.75172	9.30147	7.62681	4.68316	7.45729	5.36321	4.64338	6.30093	8.77484
PRB1	12.679	10.0712	11.8777	8.83456	19.3116	17.8497	11.3374	11.3936	14.0163	4.86735	5.01279	5.32986	5.47125	12.0995	11.8726	18.0091	13.4882	13.4421	16.7049	16.4656	17.9477	17.4645	14.4478	11.5571	16.8682	5.47386	5.02991	3.96648	4.58893	8.37363	4.43284	3.96648	5.55751	8.20478	11.4936	4.27502	3.96648	3.96648	5.3801	5.24548	11.8025	7.46962	11.09	4.68316	4.73871	3.96648	5.48313	4.9946	4.3889
PRB3	15.922	10.1732	11.7847	9.32628	15.7915	16.0878	10.1565	9.31609	14.7358	4.70592	4.54826	5.9516	6.26543	11.815	11.2489	15.1048	11.3885	12.5819	15.241	14.9043	14.9459	15.4398	11.8825	12.1443	15.1276	4.83924	4.63866	3.96648	3.96648	7.14114	4.69918	4.80005	5.26645	6.92879	10.075	3.96648	3.96648	3.96648	4.59447	5.57247	7.30142	5.49886	8.73034	3.96648	3.96648	4.512	4.49271	4.51872	4.3889
PRB4	8.39171	4.66236	6.00975	5.46482	19.0928	18.3869	11.776	10.9323	15.3134	4.70592	3.96648	4.59418	4.35875	12.8194	13.0842	17.421	12.8572	14.254	16.4966	16.0479	17.8269	17.817	14.164	13.9467	17.3077	5.23006	5.11104	4.39275	4.84018	5.5544	4.43284	4.65017	5.02258	8.49213	11.6154	3.96648	3.96648	4.68165	5.22351	6.64011	11.3891	6.66031	11.0653	3.96648	4.6588	3.96648	5.22258	5.05193	4.52382
PRB2	10.5424	6.59102	7.6564	6.3528	17.7455	17.7184	10.5527	9.86785	14.4352	3.96648	4.54826	5.03752	4.64182	11.6269	11.9627	17.5462	12.0933	13.4392	16.2777	15.7236	17.0023	17.4856	13.7357	13.2997	16.6174	4.3273	5.27746	4.56717	4.40831	5.47118	4.43284	3.96648	5.04752	7.87238	9.69373	3.96648	3.96648	4.47474	5.03799	6.21865	11.1766	6.19706	10.5344	3.96648	4.45835	3.96648	4.64338	4.76941	4.66272
BPIFA2	17.7907	10.3548	15.7533	14.9549	10.9049	11.8054	5.9996	6.85746	9.73313	3.96648	6.49832	10.5734	6.81792	3.96648	8.30354	10.7767	8.73534	8.83385	12.6343	11.0486	11.9021	10.5749	8.75881	7.37713	8.60837	5.27478	3.96648	3.96648	4.40831	7.9525	4.53643	4.45216	5.28592	4.93344	4.85216	3.96648	5.31424	3.96648	4.65334	5.24548	8.98644	5.62098	5.33857	3.96648	4.31512	3.96648	3.96648	4.32926	4.33263
LPO	14.7794	9.29436	12.2671	11.014	11.0638	12.4712	6.30096	6.94941	9.09049	4.60857	6.70752	8.6345	7.52825	3.96648	7.39247	11.1063	6.31608	7.58456	10.5029	10.0223	11.2641	11.0265	8.39823	7.06099	8.73974	3.96648	3.96648	3.96648	5.64451	6.37448	4.69918	3.96648	5.41304	6.67954	6.5786	3.96648	3.96648	3.96648	4.24909	3.96648	7.76109	5.4401	4.50177	3.96648	3.96648	3.96648	4.39693	4.1763	4.3889
CST5	15.007	8.22539	12.3718	11.3205	11.0143	9.82746	6.15893	4.79948	7.02945	3.96648	4.63677	6.63597	5.90047	3.96648	5.82426	8.66241	6.1367	5.91441	8.54568	10.1025	11.2268	10.1821	6.13534	5.51093	7.63994	4.58825	3.96648	3.96648	3.96648	5.93018	3.96648	3.96648	3.96648	4.50298	5.73985	3.96648	3.96648	3.96648	3.96648	3.96648	3.96648	4.42327	3.96648	3.96648	3.96648	3.96648	3.96648	3.96648	3.96648
C4orf40	16.0504	11.0255	12.712	12.4824	11.2252	11.8754	9.86152	8.503	9.17131	7.97559	10.9394	10.2366	8.56342	3.96648	6.54267	9.10528	6.07101	8.30099	9.48203	9.79119	10.7889	11.3132	7.93145	9.51183	7.92347	4.3273	3.96648	3.96648	3.96648	9.23025	3.96648	7.3882	7.93049	9.65041	7.98181	5.05506	3.96648	3.96648	4.36552	3.96648	6.67715	6.96481	4.71928	3.96648	5.3907	3.96648	3.96648	4.1763	3.96648
CST2	16.6144	11.5126	14.3521	13.5253	10.7824	9.07259	3.96648	7.0827	7.79127	4.49217	6.91024	6.89973	7.49116	7.13941	6.27019	7.5951	6.61576	6.93855	6.60541	9.38303	7.72618	10.7845	6.29706	6.54463	7.83192	6.019	5.72243	5.07121	3.96648	7.68404	5.1705	5.51022	5.0718	5.72482	7.10105	4.97131	3.96648	3.96648	5.27835	4.65009	5.69282	8.57234	5.01967	3.96648	5.3907	5.93546	6.09482	5.863	3.96648
FDCSP	11.5783	8.23433	11.3112	11.0627	8.41362	6.82363	5.18282	8.09039	6.04522	8.26935	10.1482	12.526	9.70476	3.96648	5.03881	8.04119	8.70653	9.22755	9.30396	8.18894	9.98874	8.1831	6.57154	11.9239	8.17495	6.97325	5.53032	3.96648	4.40831	14.5191	7.32864	7.27503	12.709	9.51605	6.77723	8.33372	5.09342	4.47474	8.1424	3.96648	9.30659	6.55225	5.01967	3.96648	7.82341	3.96648	3.96648	4.1763	7.54593
CRISP3	13.2724	9.23563	11.989	11.6529	5.25969	7.37224	3.96648	4.79948	5.15067	8.04051	9.69207	8.31787	8.34301	3.96648	3.96648	5.08951	9.85631	5.75282	5.79765	13.9076	7.16422	7.32991	7.74659	8.46229	6.0829	5.23006	5.23266	4.56717	3.96648	8.32727	9.38679	7.89302	5.57249	8.96641	11.0747	4.402	3.96648	6.66377	6.29852	9.32598	4.49219	5.9166	4.50177	3.96648	4.81047	5.99126	5.00239	11.0872	6.55667
CST4	19.8931	13.0332	17.1483	15.6137	6.1594	3.96648	3.96648	3.96648	3.96648	5.11769	8.11767	9.49959	7.61696	3.96648	5.34947	6.42964	4.72777	4.6473	4.88372	5.6946	4.95833	5.77283	6.21867	4.70787	4.72806	5.31765	3.96648	4.39275	3.96648	8.27936	5.35586	6.18214	10.6837	4.72095	6.15374	4.27502	3.96648	3.96648	5.03799	5.42109	4.49219	7.12661	4.50177	3.96648	3.96648	3.96648	4.49271	4.76941	4.17825
MUC7	21.6934	14.3151	18.2191	18.3558	12.0798	11.869	3.96648	9.18135	10.0767	14.0993	17.5428	16.8306	14.8786	3.96648	6.45781	10.9036	5.82402	8.36461	10.4228	6.70958	9.07143	10.5463	10.2304	10.2237	10.1657	4.90688	5.42079	4.99267	3.96648	15.9611	5.12896	11.755	4.7214	5.92542	3.96648	3.96648	3.96648	6.14873	4.52904	4.70374	5.55643	8.24721	9.23172	3.96648	5.59137	3.96648	3.96648	4.71522	4.72207
UGT2B11	9.09945	12.7926	12.3037	8.26191	13.9835	14.5268	15.7133	14.2796	14.3238	16.0851	16.1245	16.5375	15.4528	16.0845	13.1289	15.0867	14.5709	14.6981	14.8044	15.238	13.9505	13.4739	13.5585	11.6748	13.8929	4.90688	4.58959	6.58622	5.38033	5.05345	5.08555	10.3902	5.28592	11.356	12.2992	4.90276	7.82162	8.84569	5.4041	11.1415	15.2895	16.5298	15.8887	18.138	15.1436	15.7679	16.0241	14.6542	14.6746
UGT2B28	8.31342	12.9118	10.7507	12.1849	12.097	12.1753	14.8678	14.4071	12.5772	14.9941	15.1894	14.5834	14.6139	14.9061	9.97474	13.119	13.6195	12.2213	13.7976	12.5239	11.5592	12.4947	12.2974	10.1236	10.9978	4.58825	4.72675	6.42908	4.58893	4.74395	4.53643	9.18857	4.60022	10.4024	5.29346	4.92624	4.41798	5.50773	4.96692	9.50004	13.3477	14.8096	14.9576	9.8531	14.5329	14.1449	14.534	13.8682	13.5535
PIP	16.4963	10.0321	13.3657	14.0619	13.2948	14.6122	11.3209	13.3348	11.3791	14.542	14.4017	14.025	15.0447	13.9236	13.2656	14.1522	15.3955	10.8537	13.529	14.6474	11.7816	12.0969	14.4321	12.4186	8.68862	5.27478	11.2232	7.24801	4.72594	7.41382	6.21153	9.30744	7.9148	10.96	11.6872	4.97131	10.5931	9.09383	4.59447	9.66489	12.8833	15.1457	14.8902	15.2487	13.6647	13.1946	13.7808	13.4982	15.0298
ABCC11	3.96648	12.6875	12.1238	9.33454	10.9074	13.09	14.897	13.6534	14.6035	14.7167	13.471	13.2559	14.4668	15.4529	13.2404	13.3868	14.0433	12.0056	13.3504	12.8039	12.8207	11.8805	13.4778	10.6661	11.5631	4.90688	9.94282	7.06523	5.82	4.51952	5.12896	12.4012	12.8438	12.2165	12.3731	6.97983	9.35429	11.3794	8.72269	11.7398	11.8639	13.6675	13.0172	13.813	14.0613	14.7413	14.3984	13.4759	15.0687
ALOX15B	5.85869	11.5957	10.0137	10.5077	10.7532	11.4511	13.637	14.414	13.4179	13.1999	13.5835	12.3183	13.7362	13.0189	12.9207	13.3927	13.5804	12.1296	12.1017	11.9377	10.8486	10.1245	10.102	10.1381	10.6787	5.35886	8.84143	6.33034	6.78558	5.38129	6.57654	12.2108	10.6817	5.84903	10.7289	4.82797	9.85535	9.99582	7.30843	8.33874	9.2678	12.4009	14.4403	13.9188	13.7717	13.1236	12.5866	9.30996	14.1595
SERHL2	7.38349	13.0429	12.3172	9.06076	10.5026	12.98	13.3436	13.7575	14.4634	14.2022	13.3748	13.1071	15.0347	7.8573	13.2614	6.32202	5.42264	13.0148	12.8432	13.5094	12.2813	11.41	13.699	11.6988	11.5624	5.5097	11.2442	7.06523	6.26395	6.35335	8.69276	9.05901	7.88827	10.5542	10.8191	5.51252	4.51834	9.71195	6.8859	8.28448	7.33967	14.0138	14.1888	14.6221	14.8241	14.7316	13.0578	13.8308	14.8512
HPGD	5.4371	12.5023	6.52035	12.3401	11.762	11.2092	13.3299	12.701	11.7697	11.8943	13.092	13.0835	13.1419	12.4913	9.18262	10.8091	11.6123	13.2754	11.9593	11.1916	12.4037	12.1325	10.8949	8.47948	10.4828	7.1252	8.14789	6.81967	5.54604	11.2286	10.0985	7.46384	8.47013	8.80396	11.0072	8.757	9.66815	6.14873	6.7194	8.08297	12.051	14.1195	14.2887	14.1169	12.9087	13.4445	13.3694	13.1343	13.1623
DHRS2	8.65232	9.86575	9.82551	10.2839	11.6832	9.98806	13.7817	12.3794	13.0692	11.4898	12.9584	11.5398	11.9128	13.1118	8.22455	10.457	11.3325	10.1245	12.2043	9.66513	9.73914	9.04581	9.6771	10.7043	8.07481	4.83924	5.72243	5.67923	4.40831	5.33341	4.69918	7.20605	6.42258	11.7855	11.1166	5.18558	9.01196	4.68165	5.6956	10.4471	11.3327	10.6932	12.534	12.7529	12.4383	11.9196	11.3379	12.6584	12.9755
AKR1C2	8.87287	10.0309	9.38797	11.8277	8.9964	12.6516	11.7141	13.4166	13.8657	11.8626	12.7036	11.7899	14.2562	13.4598	5.8935	12.5535	10.9451	12.4046	11.9882	11.2185	14.1909	11.0513	11.883	9.98624	10.1374	7.18561	8.8195	6.04566	11.2473	7.79451	9.14141	7.53565	6.5806	9.67378	11.3605	14.2505	8.59698	8.84569	12.2398	6.83742	13.5892	13.682	14.1437	12.0647	14.2186	14.1553	14.4976	12.0279	11.2333
MYBPC1	7.97465	9.35488	11.2962	13.2401	11.2191	14.3429	13.0932	12.439	12.296	13.0492	13.7135	12.6241	13.117	14.3716	12.7616	12.9037	10.8313	10.4814	11.9398	12.2177	12.6893	8.86254	11.1319	10.8707	9.16682	13.2073	14.0424	5.59065	4.58893	10.9427	10.9213	10.6338	10.8882	10.5224	7.4339	8.33533	12.0963	8.14617	7.27485	6.37782	14.5116	12.9812	13.1036	14.1385	14.0843	14.6512	15.4122	12.8328	14.8005
TTN	14.0091	10.5873	13.672	17.8858	15.2796	18.8646	12.744	11.5662	10.8663	13.0939	16.9134	12.5801	12.7192	15.0925	15.3217	12.435	12.6554	12.8433	14.6295	12.379	12.2785	10.869	11.0293	12.8556	13.1204	18.8648	18.7353	10.2819	11.1045	14.0108	16.1843	13.5727	12.3497	13.8783	10.7637	12.5414	9.66952	12.2326	10.6606	10.0958	18.74	17.4189	16.1378	15.6185	17.3647	17.6732	19.8626	11.4077	10.5355
NEB	10.2802	6.07698	11.2066	16.3748	14.3878	17.5845	12.3755	9.76674	10.5912	11.6679	10.8755	8.8984	11.7377	7.47979	13.4947	10.7301	10.1868	9.88569	12.1521	10.0886	8.45048	9.31051	9.85116	9.47236	10.5785	17.4664	18.1443	7.91039	9.23889	10.9962	14.1647	12.5429	11.3165	10.9494	9.19692	12.7568	8.60273	11.4036	7.41495	10.2591	17.2235	16.4947	15.421	14.5976	15.2907	15.697	19.1516	9.20692	9.92357
LTF	13.36	13.8202	15.2304	13.6382	14.8876	15.0971	11.8423	12.1696	10.9528	11.9444	13.8322	13.5088	14.6371	14.1736	14.9968	14.4274	11.4947	16.0978	14.1387	14.5519	14.9316	13.1488	11.3303	13.8094	12.6613	9.08984	6.85218	7.20788	9.46398	14.4738	10.3714	13.7299	15.5732	14.0283	13.0888	9.94434	10.1083	6.77358	7.20519	11.3532	13.1639	12.0114	16.3778	14.0628	13.0705	14.4737	11.639	16.5625	12.2066
MUC5B	15.9443	12.8784	15.8384	13.1553	13.033	12.0544	10.199	9.46797	8.99631	11.6129	13.1948	12.7943	12.1162	5.12399	6.99452	10.5916	9.69676	12.5206	12.8327	13.3334	13.5468	10.7743	10.2744	15.7638	14.0955	15.2506	5.98751	6.60726	9.94486	12.0188	8.25184	12.927	13.9852	10.2943	11.3636	7.28559	14.139	5.64073	15.8609	14.841	9.66856	9.31944	7.4751	5.64398	10.8896	15.3115	8.90297	13.9458	11.5115
ANKRD30A	5.02788	6.44053	15.0657	7.33581	14.5114	14.4547	15.1545	3.96648	4.85186	14.7099	4.44256	15.7303	17.7429	5.56472	8.87624	15.0045	6.04836	8.14056	15.9331	17.4819	14.4963	7.97904	15.7765	13.5783	14.6787	4.58825	4.40878	5.27416	6.54958	5.38129	5.24869	12.5016	8.95749	12.3819	14.9254	5.16798	6.06564	14.2888	4.9291	12.8302	10.1106	4.19559	14.5023	12.9539	17.5575	4.7335	16.309	14.9434	14.8934
MUCL1	11.6113	17.6701	13.8201	14.7704	14.0966	17.2522	16.1003	16.2202	16.2133	17.3815	14.984	14.9502	16.6661	17.2213	15.8628	17.8467	16.4911	16.1507	15.7638	16.2352	16.5043	15.6535	15.8342	15.9311	15.1111	6.23259	14.0924	10.433	6.20477	7.06704	13.3459	15.5079	5.89644	12.9716	16.3138	8.8875	11.9974	14.8023	11.9916	14.9696	15.4422	17.2423	17.2778	18.9669	15.5496	16.6048	17.3342	17.4112	17.2924
APOD	13.9238	15.212	13.4215	14.9194	14.9807	15.7877	16.081	17.2359	16.4405	18.5084	13.594	15.2009	16.4305	16.5085	17.9697	17.3843	16.414	15.9194	15.1322	15.58	16.1263	13.068	15.5152	13.4733	14.2124	11.4262	12.1392	9.36144	6.61807	12.0228	11.7177	14.6389	11.1742	11.8995	12.6879	10.2687	10.6364	15.126	10.9066	8.73218	15.3877	16.999	18.5857	17.294	16.3276	16.6315	17.4246	15.2214	15.938
KRT5	11.7363	13.2376	11.0096	12.0776	10.3514	10.6179	3.96648	9.99529	10.5731	14.8217	10.886	10.317	9.82064	11.1658	5.92673	8.96266	10.6693	9.55015	11.7663	10.9944	12.9085	11.8594	10.7764	10.2084	12.0427	13.3802	13.0821	5.39006	12.9173	17.0038	12.4425	12.0702	9.81624	11.0678	8.90016	16.3475	13.8622	6.66377	11.7549	11.0825	9.94232	8.87185	6.01084	10.5917	11.5765	6.19303	5.69437	14.8045	16.3062
KRT14	12.3757	9.83385	10.8914	9.3054	11.1821	10.764	10.0894	9.66849	11.0484	15.5882	10.6816	9.2972	9.7754	11.3878	7.14891	10.4652	10.5016	9.4167	10.7848	10.6544	10.4283	10.1219	11.498	9.78466	11.8878	12.9505	11.0187	4.90642	10.374	14.781	6.22821	10.2037	10.3875	10.6723	9.24303	8.01435	8.33551	6.01654	9.00405	9.52009	10.1378	9.14706	6.71607	10.4199	10.6732	5.26628	5.55789	15.1167	16.5562
MUC4	13.646	13.3165	12.1326	9.07316	12.0332	10.9026	12.5119	10.3352	11.4808	7.68909	14.1417	13.0525	11.992	9.53551	7.60989	11.6691	8.81212	12.718	11.4264	12.8397	12.1473	12.3674	14.6393	14.7466	11.0113	19.3377	5.6925	7.12404	7.49694	14.2574	8.66956	13.3062	11.3597	11.1325	11.9427	14.6723	14.875	8.73706	10.0377	7.69837	9.18693	12.1488	10.8388	10.3735	10.3502	9.49345	7.36701	8.56001	15.5846
MUC16	11.6174	10.5994	12.279	9.78257	9.74532	9.38427	11.3699	7.99022	9.40053	10.4764	11.7159	9.36787	9.62199	7.71805	8.09383	8.84872	7.35241	9.45368	10.2631	10.8459	9.84816	9.88396	10.8353	12.0769	12.3857	15.2908	15.7669	4.99267	17.0137	12.2412	9.66393	11.0303	10.3391	10.5874	9.85019	13.7407	11.8092	13.2444	13.2694	15.1417	8.19367	10.4406	8.58228	3.96648	8.33198	6.95765	8.47225	7.63637	10.7352
SLC34A2	10.572	9.61246	11.3186	8.42977	11.8485	10.1449	9.51144	8.68896	7.01806	8.94392	10.1912	11.9764	9.30393	7.08332	3.96648	14.3517	8.68062	11.0627	10.6492	10.7699	9.75322	10.9044	9.90813	11.4589	9.17797	11.5694	11.4356	4.81006	11.1493	9.13194	7.82721	8.24841	11.6153	10.8802	10.1397	6.9964	3.96648	11.117	10.3704	11.7361	10.239	8.9174	7.01699	4.68316	8.03581	3.96648	3.96648	5.50552	10.5361
CST1	20.2978	13.5546	17.3155	16.2189	12.9368	10.1201	9.27378	10.8832	10.1351	5.48169	11.287	11.8358	10.9673	13.2193	8.17368	9.43938	11.621	12.5699	10.7479	9.94812	11.5679	10.2943	10.6568	10.6523	10.0988	10.1999	9.00854	5.49479	5.38033	9.35596	11.4313	11.7816	9.77356	10.1955	10.4192	8.95485	3.96648	12.4115	9.72113	9.13871	12.3316	12.9079	9.80961	9.35973	9.62169	10.9845	11.9862	11.6002	5.13347
PRG4	9.65343	9.68902	10.8841	9.37518	12.0181	10.3871	8.57686	9.77294	8.11065	4.79101	9.18555	9.98808	9.31188	3.96648	10.3509	12.6262	9.03425	10.6888	8.67607	9.92775	8.9805	9.48705	10.1684	13.1173	10.5938	12.3693	13.0464	10.9069	5.43834	13.3502	12.4815	11.7823	6.98859	8.7802	9.01887	10.6339	4.51834	12.3385	5.85109	7.97049	14.3895	13.7696	8.94332	10.1265	11.1182	10.7844	12.1609	6.36257	4.17825
HLA-DQA1	12.1667	13.0032	11.5195	4.66037	13.3944	3.96648	11.3557	12.4853	12.307	5.11769	3.96648	10.8994	11.7591	12.7544	4.37976	5.98322	12.0889	12.2066	11.9026	5.85786	6.04404	11.8428	13.4471	13.5491	13.5049	13.0269	13.1812	3.96648	3.96648	12.3009	12.8126	12.2835	4.20766	12.5154	4.72803	5.16798	11.3217	12.4336	12.1107	13.3932	13.5192	6.05992	12.7349	13.5902	12.082	12.176	6.65893	4.1763	9.39319
UTY	12.8889	10.5151	11.8538	12.1705	12.5011	12.0186	12.65	11.9601	12.0367	12.4393	12.0304	11.8322	12.3137	4.79564	3.96648	3.96648	11.7046	10.9177	11.8624	10.9108	10.5087	11.1588	11.8901	11.7122	11.8218	11.8056	11.8933	3.96648	4.72594	3.96648	4.29696	4.80005	12.3379	11.8775	12.9044	11.2621	11.2208	11.2611	10.2999	11.9604	11.946	11.1477	11.5235	10.9019	11.6978	11.6254	11.767	11.0523	11.504
DDX3Y	12.2789	11.6645	11.1064	11.9849	12.7558	11.661	11.6478	11.6034	11.3736	11.6538	11.4576	11.8622	11.8451	3.96648	4.37976	3.96648	11.6676	11.1297	11.6678	10.8624	10.6553	12.2463	11.8016	12.4556	11.7539	12.0068	11.9707	3.96648	3.96648	3.96648	4.29696	3.96648	12.2634	12.4672	12.3067	11.4997	10.8299	11.3076	10.9138	11.7356	12.4666	11.2776	11.2851	12.3782	11.9441	11.7809	11.9832	11.6854	11.699
KDM5D	12.3649	11.436	11.5218	11.5206	11.3584	11.7048	12.4184	11.319	11.7702	11.505	11.4872	11.2951	11.7352	3.96648	3.96648	3.96648	11.1488	10.4694	11.6146	10.7066	10.4232	11.3929	11.4127	11.1281	11.5758	11.4406	11.3429	4.39275	4.84018	4.51952	4.43284	3.96648	11.4103	11.2916	11.1269	10.7726	10.6946	10.8794	10.0808	10.8239	11.6192	10.2539	10.8145	10.4323	11.4201	10.8155	11.2559	10.312	10.7994
RPS4Y1	13.0992	13.2618	11.2247	13.5071	14.9959	12.699	12.9202	12.1886	12.4031	12.7198	12.761	13.3752	12.9957	5.12399	3.96648	3.96648	12.4988	13.3436	12.3178	12.7945	11.4957	13.3272	13.4958	13.8848	12.4814	12.2298	12.7457	3.96648	4.58893	3.96648	4.43284	4.45216	13.6185	12.7504	13.9045	12.2925	13.0415	12.0881	11.7664	13.2909	13.5904	12.9979	13.4104	13.8958	13.1224	12.6276	13.0245	12.7489	13.0643
USP9Y	13.7954	11.9353	12.8293	13.3076	12.5346	12.9945	13.1189	13.1021	11.3492	13.0601	12.8034	12.3778	13.8247	5.12399	3.96648	4.47879	12.8988	12.1947	13.3388	12.2574	11.7413	12.7407	12.1193	13.6179	12.9192	13.1661	12.7201	4.56717	4.58893	4.51952	4.53643	4.80005	13.3429	11.8806	13.0417	12.5049	11.8347	12.0134	11.741	12.2393	13.6622	12.3967	12.5477	12.9624	13.3165	13.6885	12.9682	12.3727	12.2129
[truncated: 12 more columns]

## Sheet: Genes in Fig.3C
Supplementary Data 3. Genes shown in Fig 3C.
overexpressed in LR	overexpressed in HR
ITIH2	HSPG2
KRTAP9-4	ITIH2
KRTAP9-3	KRTAP9-4
UGT2A1	KRTAP9-3
RNF39	UGT2A1
NOTCH4	RNF39
ITPRIP	NOTCH4
PTPRB	ITPRIP
TMEM115	PTPRB
TUT1	TMEM115
RRAD	TUT1
IRS2	RRAD
AKR1C1	IRS2
FILIP1	AKR1C1
NEDD9	FILIP1
NR4A2	NEDD9
APOLD1	NR4A2
PDLIM3	APOLD1
ECD	PDLIM3
CSRNP1	ECD
ZFAND5	CSRNP1
MST1	ZFAND5
NALCN	MST1
CD93	NALCN
FOSB	CD93
ZNF142	FOSB
LIF	ZNF142
ANKRD10	LIF
TCAP	ANKRD10
GSTM3	TCAP
SOCS3	GSTM3
COMMD5	SOCS3
ADAMTS1	COMMD5
STAC3	ADAMTS1
SPTB	STAC3
HPX	SPTB
MYOM3	HPX
ZFP36	MYOM3
MYH3	ZFP36
TAT	MYH3
LAMTOR1	TAT
LDB2	LAMTOR1
GABBR1	LDB2
KLF9	GABBR1
GAMT	KLF9
CASQ2	GAMT
EML3	CASQ2
DCHS1	EML3
ABHD14B	DCHS1
TNNC1	ABHD14B
CA4	TNNC1
TOB1	CA4
APOB	TOB1
SYT13	APOB
GEM	SYT13
LDB3	GEM
AKR1C3	LDB3
GPR4	AKR1C3
PPP1R3B	GPR4
NTS	PPP1R3B
JUN	NTS
RAPGEF3	JUN
USP4	RAPGEF3
ATP1A2	USP4
MYL4	ATP1A2
GPX1	MYL4
TSHZ3	GPX1
PDK4	TSHZ3
AATK	PDK4
FLNC	AATK
DHRS3	FLNC
THBD	DHRS3
ADCYAP1	THBD
LANCL1	ADCYAP1
ABL2	LANCL1
ST13P4	ABL2
SRL	ST13P4
ANXA7	SRL
AADAC	ANXA7
LRRN4CL	AADAC
GNL1	LRRN4CL
ACTN3	GNL1
JMJD8	ACTN3
MUM1L1	JMJD8
CPT1C	MUM1L1
EGR3	CPT1C
NR4A1	EGR3
ACTC1	NR4A1
NUDT12	ACTC1
RTN2	NUDT12
MYBPH	RTN2
TTR	MYBPH
ANKRD1	TTR
ECSCR	ANKRD1
ADAMTS9	ECSCR
UBC	ADAMTS9
AGAP5	UBC
CAMTA2	AGAP5
MRVI1	CAMTA2
HSPG2	MRVI1
	HSPG2
LR, low risk group; HR, high risk group

## Sheet: Genes in Fig.4D
Supplementary Data 3. Genes shown in Fig 4D.
overexpressed in LR	overexpressed in HR
APOA5	ADCY5
FLG2	CXCR4
PANX3	CD40
MLANA	ITGB7
ATP12A	CYBB
KRT85	WDFY4
MAGEA8	CLECL1
CT45A1	SNORA23
KPRP	GMFG
SPRR4	CES1
DEFB4A	IL32
IRX3	BIRC3
NR0B2	SLC14A1
CSPG5	TMSB4X
CHRNA2	NLRP7
GOLT1A	FAIM3
CA4	NELL2
IRX5	SIRPG
RANBP3L	PGM5
PCBD1	CD48
MYLK3	CD3G
FSTL4	ITK
SYCP1	ADAMTSL1
LCA5L	CORO1A
SURF6	SNORA74B
OR10A7	PI16
SPA17	SNORA57
ENTPD5	CD8A
SYT13	ANKRD44
SLC38A4	SNORA12
DMP1	CYP11A1
FLG	SCARNA12
MT1E	SLC35G2
ZNF558	SCARNA6
IBSP	DOCK2
MYOM2	THEMIS
CBX4	TMEM156
NLRP13	CD2
SRCIN1	KLRG1
AMBP	LRRC25
C15orf43	SELL
ADCY10	CD8B
SLC7A8	BIN2
ATP13A5	CD96
RSPH3	CACNA1E
CPB2	SCARNA1
DCXR	CAMK4
MLPH	CD3D
KIAA1598	EDEM1
CBWD3	DUSP2
KCNG1	ITM2A
MYO6	SCARNA16
C4orf6	GPR174
MAPK10	FGD3
GOLGA1	PTPRC
ALDH7A1	TIGIT
CYC1	NCF1B
UCN	CST7
PXMP4	CD37
TAT	CD247
EIF4G1	CD53
PCP2	FLJ35390
PNLDC1	PARP15
FETUB	PRF1
PGAP2	PLA2G2A
MC5R	GZMK
C10orf113	RAC2
SPTLC2	MS4A1
TRPV5	TESPA1
ZNF350	C3
MIPOL1	BANK1
BNIP3	CSF2RB
CCDC149	CCL4
PGC	CNGB1
C2orf72	CXCR6
SULT1C3	MAP4K1
SLCO1B1	IRF8
HPD	TOX
ST13P4	CD6
ABCC11	CR2
FAM5C	SLAMF8
ATP13A4	PPP2R2B
FAM166B	PRKCB
MAP2K6	FCRLA
DOCK5	TDRD12
SLC22A18	CD69
SLC6A3	CCL5
SLCO1B7	TRAT1
ICT1	IL2RG
CCDC47	HCST
ZNF613	LRMP
MCCC2	ITGAL
CACNA1D	CCR5
C9orf152	SNORD10
C9orf66	CD3E
NEK10	CACNG2
B3GAT1	OR8B3
DUSP8	ANP32AP1
TFAP2A	KIR3DL3
LIMCH1	GAGE2D
LR, low risk group; HR, high risk group
