# Supplementary material for: Identification of novel prognostic and predictive biomarkers in salivary duct carcinoma via comprehensive molecular profiling
Source: NPJ Precis Oncol. 2022 Nov 4;6:82. doi: 10.1038/s41698-022-00324-1 (PMC9636405; doi:10.1038/s41698-022-00324-1)
Supplement: Supplementary file 6 — Supplementary Data 4 [file 41698_2022_324_MOESM6_ESM.xlsx]

## Sheet: Cluster_1_vs_2
Supplementary Data 4. Detailed GSEA results of Fig 2C.
24 / 50 gene sets are upregulated in cluster 1
NAME	SIZE	ES	NES	NOM p-val	FDR q-val	FWER p-val	RANK AT MAX	LEADING EDGE
HALLMARK_BILE_ACID_METABOLISM	110	0.26846	3.25493	0	0	0	4922	tags=51%, list=24%, signal=67%
HALLMARK_ESTROGEN_RESPONSE_EARLY	200	0.192988	3.20818	0	0	0	3739	tags=38%, list=18%, signal=45%
HALLMARK_ADIPOGENESIS	196	0.189562	3.09769	0	0	0	6868	tags=53%, list=34%, signal=79%
HALLMARK_EPITHELIAL_MESENCHYMAL_TRANSITION	199	0.163052	2.64757	0	0.00025	0.001	6015	tags=46%, list=30%, signal=64%
HALLMARK_PEROXISOME	103	0.214747	2.57753	0	0.0002	0.001	5131	tags=47%, list=25%, signal=62%
HALLMARK_ANDROGEN_RESPONSE	101	0.213188	2.46838	0	0.000936448	0.006	3739	tags=40%, list=18%, signal=48%
HALLMARK_UV_RESPONSE_DN	144	0.178151	2.45834	0	0.00080267	0.006	6711	tags=51%, list=33%, signal=75%
HALLMARK_XENOBIOTIC_METABOLISM	199	0.146637	2.4416	0	0.000702336	0.006	3382	tags=31%, list=17%, signal=37%
HALLMARK_FATTY_ACID_METABOLISM	158	0.129496	1.91399	0.00400802	0.0212705	0.174	1376	tags=20%, list=7%, signal=21%
HALLMARK_COAGULATION	135	0.134582	1.80616	0.00851064	0.035369	0.306	9030	tags=58%, list=44%, signal=103%
HALLMARK_ESTROGEN_RESPONSE_LATE	200	0.102954	1.67596	0.0257426	0.0641904	0.533	3620	tags=28%, list=18%, signal=34%
HALLMARK_TNFA_SIGNALING_VIA_NFKB	200	0.0988339	1.6128	0.0476191	0.0811888	0.645	4008	tags=29%, list=20%, signal=36%
HALLMARK_HYPOXIA	200	0.0922447	1.53073	0.0675944	0.109147	0.788	4039	tags=29%, list=20%, signal=36%
HALLMARK_MYOGENESIS	200	0.0831545	1.39168	0.0968379	0.187678	0.945	6459	tags=40%, list=32%, signal=58%
HALLMARK_APOPTOSIS	161	0.0932228	1.3693	0.111554	0.192514	0.957	4939	tags=34%, list=24%, signal=44%
HALLMARK_IL2_STAT5_SIGNALING	199	0.0784523	1.29544	0.167677	0.24574	0.985	5266	tags=34%, list=26%, signal=45%
HALLMARK_ANGIOGENESIS	36	0.17896	1.24334	0.21118	0.28046	0.993	12183	tags=78%, list=60%, signal=194%
HALLMARK_NOTCH_SIGNALING	32	0.150143	1.00187	0.440476	0.574554	1	5212	tags=41%, list=26%, signal=55%
HALLMARK_REACTIVE_OXIGEN_SPECIES_PATHWAY	47	0.120693	0.995642	0.43513	0.555271	1	10098	tags=62%, list=50%, signal=122%
HALLMARK_TGF_BETA_SIGNALING	54	0.107694	0.911959	0.568182	0.670929	1	4970	tags=35%, list=24%, signal=46%
HALLMARK_P53_PATHWAY	200	0.0546881	0.898627	0.557143	0.659709	1	5507	tags=33%, list=27%, signal=44%
HALLMARK_HEME_METABOLISM	198	0.0530877	0.87485	0.614644	0.666506	1	5914	tags=34%, list=29%, signal=48%
HALLMARK_PANCREAS_BETA_CELLS	38	0.120826	0.872729	0.608863	0.640938	1	16277	tags=92%, list=80%, signal=461%
HALLMARK_CHOLESTEROL_HOMEOSTASIS	74	0.0844985	0.828845	0.679842	0.675891	1	1035	tags=14%, list=5%, signal=14%
26 / 50 gene sets are upregulated in cluster 2
NAME	SIZE	ES	NES	NOM p-val	FDR q-val	FWER p-val	RANK AT MAX	LEADING EDGE
HALLMARK_E2F_TARGETS	199	-0.559003	-9.27272	0	0	0	4073	tags=75%, list=20%, signal=93%
HALLMARK_G2M_CHECKPOINT	199	-0.470436	-7.58571	0	0	0	4528	tags=69%, list=22%, signal=88%
HALLMARK_MYC_TARGETS_V1	198	-0.402038	-6.63353	0	0	0	6900	tags=74%, list=34%, signal=111%
HALLMARK_INTERFERON_GAMMA_RESPONSE	199	-0.347799	-5.87862	0	0	0	6180	tags=65%, list=30%, signal=92%
HALLMARK_INTERFERON_ALPHA_RESPONSE	95	-0.486984	-5.49361	0	0	0	3844	tags=67%, list=19%, signal=83%
HALLMARK_MITOTIC_SPINDLE	200	-0.25965	-4.35048	0	0	0	4839	tags=50%, list=24%, signal=64%
HALLMARK_ALLOGRAFT_REJECTION	199	-0.247466	-4.10955	0	0	0	10653	tags=77%, list=52%, signal=160%
HALLMARK_MTORC1_SIGNALING	200	-0.240777	-4.02642	0	0	0	4914	tags=48%, list=24%, signal=63%
HALLMARK_MYC_TARGETS_V2	58	-0.363846	-3.3335	0	0	0	7349	tags=72%, list=36%, signal=113%
HALLMARK_DNA_REPAIR	143	-0.206623	-2.86601	0	0	0	3508	tags=38%, list=17%, signal=45%
HALLMARK_UV_RESPONSE_UP	157	-0.189482	-2.79381	0	0	0	3172	tags=34%, list=16%, signal=40%
HALLMARK_UNFOLDED_PROTEIN_RESPONSE	111	-0.222782	-2.74206	0	8.66667e-05	0.001	5022	tags=47%, list=25%, signal=62%
HALLMARK_COMPLEMENT	198	-0.148359	-2.47456	0	0.000163333	0.002	8003	tags=54%, list=39%, signal=88%
HALLMARK_OXIDATIVE_PHOSPHORYLATION	198	-0.134625	-2.17663	0	0.00263651	0.034	8485	tags=55%, list=42%, signal=94%
HALLMARK_WNT_BETA_CATENIN_SIGNALING	42	-0.279557	-2.16997	0	0.00254741	0.035	7885	tags=67%, list=39%, signal=109%
HALLMARK_SPERMATOGENESIS	125	-0.166946	-2.15311	0.0020284	0.00281047	0.042	5412	tags=43%, list=27%, signal=59%
HALLMARK_PI3K_AKT_MTOR_SIGNALING	105	-0.166872	-2.03463	0.00406504	0.0061723	0.094	9795	tags=65%, list=48%, signal=124%
HALLMARK_APICAL_JUNCTION	199	-0.103519	-1.7093	0.0293501	0.0369315	0.472	7318	tags=46%, list=36%, signal=72%
HALLMARK_INFLAMMATORY_RESPONSE	199	-0.105766	-1.69178	0.0240964	0.0379391	0.501	9010	tags=55%, list=44%, signal=97%
HALLMARK_GLYCOLYSIS	199	-0.100169	-1.63862	0.038	0.0476166	0.613	8203	tags=50%, list=40%, signal=83%
HALLMARK_IL6_JAK_STAT3_SIGNALING	83	-0.148543	-1.60032	0.0451866	0.0544826	0.684	6058	tags=45%, list=30%, signal=63%
HALLMARK_APICAL_SURFACE	43	-0.192	-1.48706	0.0709939	0.0879169	0.846	7928	tags=58%, list=39%, signal=95%
HALLMARK_KRAS_SIGNALING_DN	194	-0.0926418	-1.47643	0.0894309	0.087244	0.855	2328	tags=21%, list=11%, signal=23%
HALLMARK_KRAS_SIGNALING_UP	198	-0.0737803	-1.19947	0.224852	0.250379	0.998	5602	tags=35%, list=28%, signal=48%
HALLMARK_HEDGEHOG_SIGNALING	36	-0.135572	-0.962662	0.483607	0.506048	1	6852	tags=47%, list=34%, signal=71%
HALLMARK_PROTEIN_SECRETION	95	-0.0670993	-0.757614	0.770992	0.775483	1	9346	tags=53%, list=46%, signal=97%
ES, enrichment score; NES, normalized enrichment score; FDR, false discovery rate; FWER, familywise-error rate

## Sheet: Cluster_1_vs_3
Supplementary Data 4. Detailed GSEA results of Fig 2C.
20 / 50 gene sets are upregulated in cluster 1
NAME	SIZE	ES	NES	NOM p-val	FDR q-val	FWER p-val	RANK AT MAX	LEADING EDGE
HALLMARK_ALLOGRAFT_REJECTION	199	0.338465	5.58161	0	0	0	5855	tags=62%, list=29%, signal=87%
HALLMARK_INTERFERON_GAMMA_RESPONSE	199	0.29848	4.87927	0	0	0	6558	tags=62%, list=32%, signal=90%
HALLMARK_INFLAMMATORY_RESPONSE	199	0.257281	4.15399	0	0	0	7592	tags=63%, list=37%, signal=99%
HALLMARK_INTERFERON_ALPHA_RESPONSE	95	0.345693	4.02725	0	0	0	7130	tags=69%, list=35%, signal=106%
HALLMARK_TNFA_SIGNALING_VIA_NFKB	200	0.192173	3.17072	0	0	0	8331	tags=60%, list=41%, signal=101%
HALLMARK_IL6_JAK_STAT3_SIGNALING	83	0.294799	3.15983	0	0	0	5544	tags=57%, list=27%, signal=78%
HALLMARK_KRAS_SIGNALING_UP	198	0.183619	2.94502	0	0	0	8318	tags=59%, list=41%, signal=99%
HALLMARK_IL2_STAT5_SIGNALING	199	0.153016	2.53486	0	8.62069e-05	0.001	5093	tags=40%, list=25%, signal=53%
HALLMARK_EPITHELIAL_MESENCHYMAL_TRANSITION	199	0.153357	2.52926	0	0.000158933	0.002	8765	tags=58%, list=43%, signal=101%
HALLMARK_COMPLEMENT	198	0.137027	2.27239	0.00383142	0.00162694	0.021	5148	tags=39%, list=25%, signal=52%
HALLMARK_UV_RESPONSE_DN	144	0.158798	2.19235	0.00387597	0.00252794	0.035	5972	tags=45%, list=29%, signal=63%
HALLMARK_KRAS_SIGNALING_DN	194	0.103806	1.72572	0.025641	0.0400222	0.466	5770	tags=39%, list=28%, signal=53%
HALLMARK_APICAL_JUNCTION	199	0.105132	1.72271	0.0392562	0.0373565	0.471	8612	tags=53%, list=42%, signal=91%
HALLMARK_COAGULATION	135	0.10614	1.45806	0.0666667	0.121067	0.897	9002	tags=55%, list=44%, signal=98%
HALLMARK_HEDGEHOG_SIGNALING	36	0.160427	1.14938	0.258197	0.368299	1	8605	tags=58%, list=42%, signal=101%
HALLMARK_ANGIOGENESIS	36	0.152939	1.08082	0.345679	0.428501	1	8757	tags=58%, list=43%, signal=102%
HALLMARK_WNT_BETA_CATENIN_SIGNALING	42	0.127539	0.967439	0.465839	0.562609	1	13389	tags=79%, list=66%, signal=230%
HALLMARK_NOTCH_SIGNALING	32	0.145144	0.961346	0.479508	0.540608	1	8491	tags=56%, list=42%, signal=96%
HALLMARK_TGF_BETA_SIGNALING	54	0.104795	0.91535	0.54191	0.575189	1	15950	tags=89%, list=78%, signal=411%
HALLMARK_PANCREAS_BETA_CELLS	38	0.105885	0.758489	0.772727	0.774896	1	12299	tags=71%, list=60%, signal=179%
30 / 50 gene sets are upregulated in cluster 3
NAME	SIZE	ES	NES	NOM p-val	FDR q-val	FWER p-val	RANK AT MAX	LEADING EDGE
HALLMARK_OXIDATIVE_PHOSPHORYLATION	198	-0.432962	-6.92647	0	0	0	5661	tags=71%, list=28%, signal=97%
HALLMARK_MYC_TARGETS_V1	198	-0.373435	-6.11491	0	0	0	7476	tags=74%, list=37%, signal=115%
HALLMARK_MTORC1_SIGNALING	200	-0.316975	-5.20708	0	0	0	5820	tags=60%, list=29%, signal=83%
HALLMARK_GLYCOLYSIS	199	-0.253176	-4.1069	0	0	0	8392	tags=66%, list=41%, signal=112%
HALLMARK_DNA_REPAIR	143	-0.279293	-3.95198	0	0	0	8440	tags=69%, list=42%, signal=118%
HALLMARK_PROTEIN_SECRETION	95	-0.334586	-3.81582	0	0	0	7999	tags=73%, list=39%, signal=119%
HALLMARK_UNFOLDED_PROTEIN_RESPONSE	111	-0.306452	-3.7364	0	0	0	8826	tags=74%, list=43%, signal=130%
HALLMARK_G2M_CHECKPOINT	199	-0.205734	-3.429	0	0	0	8632	tags=63%, list=42%, signal=108%
HALLMARK_E2F_TARGETS	199	-0.196032	-3.15622	0	0	0	8623	tags=62%, list=42%, signal=106%
HALLMARK_MYC_TARGETS_V2	58	-0.341438	-3.06137	0	0	0	8154	tags=74%, list=40%, signal=123%
HALLMARK_ADIPOGENESIS	196	-0.182479	-2.97582	0	0	0	3900	tags=37%, list=19%, signal=46%
HALLMARK_FATTY_ACID_METABOLISM	158	-0.199426	-2.96086	0	0	0	9234	tags=65%, list=45%, signal=118%
HALLMARK_ESTROGEN_RESPONSE_LATE	200	-0.172698	-2.87746	0	0	0	7505	tags=54%, list=37%, signal=85%
HALLMARK_ESTROGEN_RESPONSE_EARLY	200	-0.175469	-2.85655	0	0	0	5924	tags=47%, list=29%, signal=65%
HALLMARK_ANDROGEN_RESPONSE	101	-0.229014	-2.71228	0	7.14286e-05	0.001	7045	tags=57%, list=35%, signal=87%
HALLMARK_CHOLESTEROL_HOMEOSTASIS	74	-0.236206	-2.36914	0	0.000971243	0.012	5383	tags=50%, list=26%, signal=68%
HALLMARK_PI3K_AKT_MTOR_SIGNALING	105	-0.193843	-2.35668	0	0.00106143	0.014	8862	tags=63%, list=44%, signal=111%
HALLMARK_HYPOXIA	200	-0.13557	-2.22584	0	0.00160828	0.023	3677	tags=32%, list=18%, signal=38%
HALLMARK_PEROXISOME	103	-0.172282	-2.05916	0.00801603	0.0057269	0.084	5005	tags=42%, list=25%, signal=55%
HALLMARK_UV_RESPONSE_UP	157	-0.132541	-1.95298	0.00192678	0.00989992	0.152	4321	tags=34%, list=21%, signal=43%
HALLMARK_P53_PATHWAY	200	-0.116927	-1.94865	0.00199203	0.00970914	0.157	6086	tags=42%, list=30%, signal=59%
HALLMARK_XENOBIOTIC_METABOLISM	199	-0.1108	-1.84136	0.0198807	0.0172012	0.276	6967	tags=45%, list=34%, signal=68%
HALLMARK_HEME_METABOLISM	198	-0.108553	-1.79629	0.0124481	0.0211436	0.339	7264	tags=46%, list=36%, signal=72%
HALLMARK_REACTIVE_OXIGEN_SPECIES_PATHWAY	47	-0.217445	-1.75494	0.0137795	0.0245773	0.392	8137	tags=62%, list=40%, signal=103%
HALLMARK_MYOGENESIS	200	-0.0956218	-1.53387	0.0505051	0.0705052	0.772	9057	tags=54%, list=45%, signal=96%
HALLMARK_APOPTOSIS	161	-0.0830789	-1.24388	0.189516	0.229559	0.996	6914	tags=42%, list=34%, signal=63%
HALLMARK_BILE_ACID_METABOLISM	110	-0.0954182	-1.15558	0.266932	0.299041	1	3987	tags=29%, list=20%, signal=36%
HALLMARK_APICAL_SURFACE	43	-0.146393	-1.12897	0.311871	0.314584	1	5543	tags=42%, list=27%, signal=57%
HALLMARK_MITOTIC_SPINDLE	200	-0.059116	-0.962111	0.48062	0.503631	1	9182	tags=51%, list=45%, signal=92%
HALLMARK_SPERMATOGENESIS	125	-0.0542053	-0.700934	0.830645	0.845633	1	13222	tags=70%, list=65%, signal=200%
ES, enrichment score; NES, normalized enrichment score; FDR, false discovery rate; FWER, familywise-error rate

## Sheet: Cluster_2_vs_3
Supplementary Data 4. Detailed GSEA results of Fig 2C.
23 / 50 gene sets are upregulated in cluster 2
NAME	SIZE	ES	NES	NOM p-val	FDR q-val	FWER p-val	RANK AT MAX	LEADING EDGE
HALLMARK_E2F_TARGETS	199	0.454831	7.28711	0	0	0	7395	tags=81%, list=36%, signal=127%
HALLMARK_INTERFERON_GAMMA_RESPONSE	199	0.427799	7.11989	0	0	0	5078	tags=67%, list=25%, signal=89%
HALLMARK_G2M_CHECKPOINT	199	0.401185	6.59936	0	0	0	2446	tags=52%, list=12%, signal=58%
HALLMARK_ALLOGRAFT_REJECTION	199	0.383193	6.10474	0	0	0	6385	tags=69%, list=31%, signal=100%
HALLMARK_INTERFERON_ALPHA_RESPONSE	95	0.52946	6.05148	0	0	0	2126	tags=63%, list=10%, signal=70%
HALLMARK_MITOTIC_SPINDLE	200	0.260463	4.33703	0	0	0	7566	tags=63%, list=37%, signal=99%
HALLMARK_INFLAMMATORY_RESPONSE	199	0.264192	4.22635	0	0	0	10212	tags=76%, list=50%, signal=152%
HALLMARK_KRAS_SIGNALING_UP	198	0.188316	3.11383	0	0	0	8018	tags=58%, list=39%, signal=95%
HALLMARK_MYC_TARGETS_V1	198	0.173912	2.86039	0	0	0	7281	tags=53%, list=36%, signal=82%
HALLMARK_COMPLEMENT	198	0.164365	2.67908	0	9.58333e-05	0.001	5111	tags=41%, list=25%, signal=55%
HALLMARK_IL6_JAK_STAT3_SIGNALING	83	0.233616	2.52155	0	0.00017803	0.002	3843	tags=42%, list=19%, signal=52%
HALLMARK_IL2_STAT5_SIGNALING	199	0.122032	2.03522	0.0019802	0.00792764	0.099	4695	tags=35%, list=23%, signal=45%
HALLMARK_SPERMATOGENESIS	125	0.155962	2.00295	0.0102249	0.00888827	0.12	5632	tags=43%, list=28%, signal=59%
HALLMARK_WNT_BETA_CATENIN_SIGNALING	42	0.242096	1.85664	0.0100604	0.0207107	0.278	10580	tags=76%, list=52%, signal=158%
HALLMARK_TNFA_SIGNALING_VIA_NFKB	200	0.109321	1.83867	0.0179283	0.0208431	0.295	7559	tags=48%, list=37%, signal=76%
HALLMARK_KRAS_SIGNALING_DN	194	0.108355	1.7325	0.0238569	0.0327919	0.445	4106	tags=31%, list=20%, signal=38%
HALLMARK_APICAL_JUNCTION	199	0.0945443	1.55093	0.0406504	0.0728311	0.749	4431	tags=31%, list=22%, signal=39%
HALLMARK_UV_RESPONSE_UP	157	0.104652	1.54026	0.0622407	0.0721948	0.768	5918	tags=39%, list=29%, signal=55%
HALLMARK_MYC_TARGETS_V2	58	0.14694	1.33806	0.137652	0.165512	0.97	14901	tags=88%, list=73%, signal=328%
HALLMARK_PI3K_AKT_MTOR_SIGNALING	105	0.106272	1.32627	0.14	0.165277	0.976	4434	tags=32%, list=22%, signal=41%
HALLMARK_HEDGEHOG_SIGNALING	36	0.186147	1.32114	0.158954	0.16004	0.978	7518	tags=56%, list=37%, signal=88%
HALLMARK_APICAL_SURFACE	43	0.149128	1.15632	0.266533	0.278797	0.999	8796	tags=58%, list=43%, signal=102%
HALLMARK_PANCREAS_BETA_CELLS	38	0.153334	1.09427	0.324701	0.327995	1	15082	tags=89%, list=74%, signal=346%
27 / 50 gene sets are upregulated in cluster 3
NAME	SIZE	ES	NES	NOM p-val	FDR q-val	FWER p-val	RANK AT MAX	LEADING EDGE
HALLMARK_OXIDATIVE_PHOSPHORYLATION	198	-0.299833	-4.87147	0	0	0	7623	tags=67%, list=37%, signal=106%
HALLMARK_ADIPOGENESIS	196	-0.269466	-4.37897	0	0	0	5572	tags=54%, list=27%, signal=74%
HALLMARK_GLYCOLYSIS	199	-0.203087	-3.2913	0	0	0	5313	tags=46%, list=26%, signal=62%
HALLMARK_ESTROGEN_RESPONSE_EARLY	200	-0.196138	-3.20638	0	0	0	1949	tags=29%, list=10%, signal=32%
HALLMARK_ANDROGEN_RESPONSE	101	-0.269311	-3.15268	0	0	0	2404	tags=39%, list=12%, signal=44%
HALLMARK_FATTY_ACID_METABOLISM	158	-0.212049	-3.10879	0	0	0	2029	tags=31%, list=10%, signal=34%
HALLMARK_BILE_ACID_METABOLISM	110	-0.241948	-2.99764	0	0	0	4351	tags=45%, list=21%, signal=58%
HALLMARK_P53_PATHWAY	200	-0.175264	-2.94275	0	0	0	5013	tags=42%, list=25%, signal=55%
HALLMARK_PEROXISOME	103	-0.203926	-2.46034	0	0.000347222	0.003	3575	tags=38%, list=18%, signal=46%
HALLMARK_MTORC1_SIGNALING	200	-0.142817	-2.34915	0.002	0.00151785	0.013	5463	tags=41%, list=27%, signal=56%
HALLMARK_PROTEIN_SECRETION	95	-0.206809	-2.3435	0	0.00137986	0.013	6090	tags=51%, list=30%, signal=72%
HALLMARK_XENOBIOTIC_METABOLISM	199	-0.141848	-2.26554	0	0.00283746	0.03	1641	tags=22%, list=8%, signal=24%
HALLMARK_ESTROGEN_RESPONSE_LATE	200	-0.125463	-2.14005	0.00203252	0.00493115	0.055	2457	tags=25%, list=12%, signal=28%
HALLMARK_HYPOXIA	200	-0.126875	-2.12074	0.00200401	0.00524438	0.063	8326	tags=54%, list=41%, signal=90%
HALLMARK_MYOGENESIS	200	-0.124833	-2.04358	0.00197628	0.00772919	0.1	7452	tags=49%, list=37%, signal=77%
HALLMARK_REACTIVE_OXIGEN_SPECIES_PATHWAY	47	-0.224962	-1.82554	0.0144628	0.0240258	0.306	3225	tags=38%, list=16%, signal=45%
HALLMARK_CHOLESTEROL_HOMEOSTASIS	74	-0.162433	-1.63632	0.0371094	0.0578925	0.6	2206	tags=27%, list=11%, signal=30%
HALLMARK_EPITHELIAL_MESENCHYMAL_TRANSITION	199	-0.0964107	-1.58186	0.058	0.0691715	0.692	6848	tags=43%, list=34%, signal=65%
HALLMARK_HEME_METABOLISM	198	-0.0910806	-1.47842	0.0933852	0.105163	0.857	3713	tags=27%, list=18%, signal=33%
HALLMARK_UV_RESPONSE_DN	144	-0.0976239	-1.37447	0.10338	0.156054	0.96	1984	tags=19%, list=10%, signal=21%
HALLMARK_DNA_REPAIR	143	-0.078532	-1.11526	0.316327	0.395075	1	7090	tags=43%, list=35%, signal=65%
HALLMARK_UNFOLDED_PROTEIN_RESPONSE	111	-0.0823688	-1.03422	0.398773	0.486205	1	6213	tags=39%, list=31%, signal=55%
HALLMARK_APOPTOSIS	161	-0.0665767	-0.998185	0.43295	0.518149	1	6868	tags=40%, list=34%, signal=60%
HALLMARK_NOTCH_SIGNALING	32	-0.131649	-0.891873	0.590264	0.660103	1	3683	tags=31%, list=18%, signal=38%
HALLMARK_COAGULATION	135	-0.0599853	-0.81763	0.694	0.748746	1	6773	tags=39%, list=33%, signal=58%
HALLMARK_TGF_BETA_SIGNALING	54	-0.0937083	-0.815215	0.680077	0.723238	1	8645	tags=52%, list=43%, signal=90%
HALLMARK_ANGIOGENESIS	36	-0.0753749	-0.557088	0.971154	0.971495	1	2990	tags=22%, list=15%, signal=26%
ES, enrichment score; NES, normalized enrichment score; FDR, false discovery rate; FWER, familywise-error rate

## Sheet: Specific gene sets for clusters
Supplementary Data 4. Detailed GSEA results of Fig 2C.
2 gene sets are upregulated in cluster 1	compared with cluster 2								compared with cluster 3
NAME	SIZE	ES	NES	NOM p-val	FDR q-val	FWER p-val	RANK AT MAX	LEADING EDGE	SIZE	ES	NES	NOM p-val	FDR q-val	FWER p-val	RANK AT MAX	LEADING EDGE
HALLMARK_EPITHELIAL_MESENCHYMAL_TRANSITION	199	0.163052	2.64757	0	0.00025	0.001	6015	tags=46%, list=30%, signal=64%	199	0.153357	2.52926	0	0.000158933	0.002	8765	tags=58%, list=43%, signal=101%
HALLMARK_UV_RESPONSE_DN	144	0.178151	2.45834	0	0.00080267	0.006	6711	tags=51%, list=33%, signal=75%	144	0.158798	2.19235	0.00387597	0.00252794	0.035	5972	tags=45%, list=29%, signal=63%
9 gene sets are upregulated in cluster 2	compared with cluster 1								compared with cluster 3
NAME	SIZE	ES	NES	NOM p-val	FDR q-val	FWER p-val	RANK AT MAX	LEADING EDGE	SIZE	ES	NES	NOM p-val	FDR q-val	FWER p-val	RANK AT MAX	LEADING EDGE
HALLMARK_E2F_TARGETS	199	0.559003	9.27272	0	0	0	4073	tags=75%, list=20%, signal=93%	199	0.454831	7.28711	0	0	0	7395	tags=69%, list=31%, signal=100%
HALLMARK_G2M_CHECKPOINT	199	0.470436	7.58571	0	0	0	4528	tags=69%, list=22%, signal=88%	199	0.401185	6.59936	0	0	0	2446	tags=41%, list=25%, signal=55%
HALLMARK_MYC_TARGETS_V1	198	0.402038	6.63353	0	0	0	6900	tags=74%, list=34%, signal=111%	198	0.173912	2.86039	0	0	0	7281	tags=81%, list=36%, signal=127%
HALLMARK_INTERFERON_GAMMA_RESPONSE	199	0.347799	5.87862	0	0	0	6180	tags=65%, list=30%, signal=92%	199	0.427799	7.11989	0	0	0	5078	tags=52%, list=12%, signal=58%
HALLMARK_INTERFERON_ALPHA_RESPONSE	95	0.486984	5.49361	0	0	0	3844	tags=67%, list=19%, signal=83%	95	0.52946	6.05148	0	0	0	2126	tags=63%, list=10%, signal=70%
HALLMARK_MITOTIC_SPINDLE	200	0.25965	4.35048	0	0	0	4839	tags=50%, list=24%, signal=64%	200	0.260463	4.33703	0	0	0	7566	tags=67%, list=25%, signal=89%
HALLMARK_ALLOGRAFT_REJECTION	199	0.247466	4.10955	0	0	0	10653	tags=77%, list=52%, signal=160%	199	0.383193	6.10474	0	0	0	6385	tags=63%, list=37%, signal=99%
HALLMARK_COMPLEMENT	198	0.148359	2.47456	0	0.000163333	0.002	8003	tags=54%, list=39%, signal=88%	198	0.164365	2.67908	0	9.58333e-05	0.001	5111	tags=53%, list=36%, signal=82%
HALLMARK_SPERMATOGENESIS	125	0.166946	2.15311	0.0020284	0.00281047	0.042	5412	tags=43%, list=27%, signal=59%	125	0.155962	2.00295	0.0102249	0.00888827	0.12	5632	tags=43%, list=28%, signal=59%
12 gene sets are upregulated in cluster 3	compared with cluster 1								compared with cluster 2
NAME	SIZE	ES	NES	NOM p-val	FDR q-val	FWER p-val	RANK AT MAX	LEADING EDGE	SIZE	ES	NES	NOM p-val	FDR q-val	FWER p-val	RANK AT MAX	LEADING EDGE
HALLMARK_OXIDATIVE_PHOSPHORYLATION	198	0.432962	6.92647	0	0	0	5661	tags=71%, list=28%, signal=97%	198	0.299833	4.87147	0	0	0	7623	tags=67%, list=37%, signal=106%
HALLMARK_MTORC1_SIGNALING	200	0.316975	5.20708	0	0	0	5820	tags=60%, list=29%, signal=83%	200	0.142817	2.34915	0.002	0.00151785	0.013	5463	tags=41%, list=27%, signal=56%
HALLMARK_GLYCOLYSIS	199	0.253176	4.1069	0	0	0	8392	tags=66%, list=41%, signal=112%	199	0.203087	3.2913	0	0	0	5313	tags=46%, list=26%, signal=62%
HALLMARK_PROTEIN_SECRETION	95	0.334586	3.81582	0	0	0	7999	tags=73%, list=39%, signal=119%	95	0.206809	2.3435	0	0.00137986	0.013	6090	tags=51%, list=30%, signal=72%
HALLMARK_ADIPOGENESIS	196	0.182479	2.97582	0	0	0	3900	tags=37%, list=19%, signal=46%	196	0.269466	4.37897	0	0	0	5572	tags=54%, list=27%, signal=74%
HALLMARK_FATTY_ACID_METABOLISM	158	0.199426	2.96086	0	0	0	9234	tags=65%, list=45%, signal=118%	158	0.212049	3.10879	0	0	0	2029	tags=31%, list=10%, signal=34%
HALLMARK_ESTROGEN_RESPONSE_LATE	200	0.172698	2.87746	0	0	0	7505	tags=54%, list=37%, signal=85%	200	0.125463	2.14005	0.00203252	0.00493115	0.055	2457	tags=25%, list=12%, signal=28%
HALLMARK_ESTROGEN_RESPONSE_EARLY	200	0.175469	2.85655	0	0	0	5924	tags=47%, list=29%, signal=65%	200	0.196138	3.20638	0	0	0	1949	tags=29%, list=10%, signal=32%
HALLMARK_ANDROGEN_RESPONSE	101	0.229014	2.71228	0	7.14286e-05	0.001	7045	tags=57%, list=35%, signal=87%	101	0.269311	3.15268	0	0	0	2404	tags=39%, list=12%, signal=44%
HALLMARK_HYPOXIA	200	0.13557	2.22584	0	0.00160828	0.023	3677	tags=32%, list=18%, signal=38%	200	0.126875	2.12074	0.00200401	0.00524438	0.063	8326	tags=54%, list=41%, signal=90%
HALLMARK_PEROXISOME	103	0.172282	2.05916	0.00801603	0.0057269	0.084	5005	tags=42%, list=25%, signal=55%	103	0.203926	2.46034	0	0.000347222	0.003	3575	tags=38%, list=18%, signal=46%
HALLMARK_P53_PATHWAY	200	0.116927	1.94865	0.00199203	0.00970914	0.157	6086	tags=42%, list=30%, signal=59%	200	0.175264	2.94275	0	0	0	5013	tags=42%, list=25%, signal=55%

## Sheet: RFS_HR_vs_LR
Supplementary Data 4. Detailed GSEA results of Fig 3D.
23 / 50 gene sets are upregulated in high risk group by 4 gene set
NAME	SIZE	ES	NES	NOM p-val	FDR q-val	FWER p-val	RANK AT MAX	LEADING EDGE
HALLMARK_MYOGENESIS	200	0.336029	5.51224	0	0	0	2994	tags=48%, list=15%, signal=56%
HALLMARK_TNFA_SIGNALING_VIA_NFKB	200	0.314241	5.14023	0	0	0	5568	tags=58%, list=27%, signal=80%
HALLMARK_EPITHELIAL_MESENCHYMAL_TRANSITION	199	0.21537	3.54047	0	0	0	5779	tags=50%, list=28%, signal=69%
HALLMARK_ESTROGEN_RESPONSE_EARLY	200	0.220244	3.52275	0	0	0	7054	tags=57%, list=35%, signal=86%
HALLMARK_P53_PATHWAY	200	0.210286	3.39354	0	0	0	5831	tags=50%, list=29%, signal=69%
HALLMARK_ESTROGEN_RESPONSE_LATE	200	0.144499	2.30114	0	0.00386306	0.02	7054	tags=49%, list=35%, signal=74%
HALLMARK_CHOLESTEROL_HOMEOSTASIS	74	0.214561	2.17359	0.0019685	0.00648612	0.039	6644	tags=54%, list=33%, signal=80%
HALLMARK_XENOBIOTIC_METABOLISM	199	0.132535	2.16616	0	0.00567535	0.039	5812	tags=42%, list=29%, signal=58%
HALLMARK_INFLAMMATORY_RESPONSE	199	0.124681	2.04953	0.00406504	0.0119454	0.093	5357	tags=39%, list=26%, signal=52%
HALLMARK_HYPOXIA	200	0.119783	1.97644	0.0100402	0.0149569	0.124	7450	tags=49%, list=37%, signal=76%
HALLMARK_IL2_STAT5_SIGNALING	199	0.112093	1.84043	0.0118812	0.0310861	0.261	4282	tags=32%, list=21%, signal=40%
HALLMARK_ANDROGEN_RESPONSE	101	0.153171	1.83004	0.00606061	0.0304249	0.276	8175	tags=55%, list=40%, signal=92%
HALLMARK_KRAS_SIGNALING_UP	198	0.111033	1.82087	0.00784314	0.0297747	0.29	6185	tags=41%, list=30%, signal=59%
HALLMARK_BILE_ACID_METABOLISM	110	0.147725	1.81684	0.0215686	0.0283979	0.298	5885	tags=44%, list=29%, signal=61%
HALLMARK_ADIPOGENESIS	196	0.110433	1.79687	0.0152381	0.0299588	0.328	5349	tags=37%, list=26%, signal=50%
HALLMARK_ANGIOGENESIS	36	0.247345	1.77818	0.012685	0.0311201	0.349	14749	tags=97%, list=73%, signal=353%
HALLMARK_PEROXISOME	103	0.146239	1.76296	0.014652	0.030878	0.365	6912	tags=49%, list=34%, signal=73%
HALLMARK_REACTIVE_OXIGEN_SPECIES_PATHWAY	47	0.210529	1.70848	0.019685	0.0395429	0.449	8708	tags=64%, list=43%, signal=111%
HALLMARK_HEME_METABOLISM	198	0.102036	1.65842	0.0363636	0.0482147	0.545	6777	tags=43%, list=33%, signal=65%
HALLMARK_APICAL_JUNCTION	199	0.101429	1.63937	0.043659	0.0512786	0.585	8380	tags=51%, list=41%, signal=86%
HALLMARK_HEDGEHOG_SIGNALING	36	0.198763	1.42012	0.0894309	0.12899	0.906	6697	tags=53%, list=33%, signal=79%
HALLMARK_UV_RESPONSE_UP	157	0.092949	1.32974	0.139394	0.181454	0.979	3175	tags=25%, list=16%, signal=29%
HALLMARK_COAGULATION	135	0.0942282	1.26401	0.173585	0.222721	0.992	9092	tags=54%, list=45%, signal=97%
HALLMARK_WNT_BETA_CATENIN_SIGNALING	42	0.15114	1.15309	0.258126	0.318389	0.999	5163	tags=40%, list=25%, signal=54%
HALLMARK_TGF_BETA_SIGNALING	54	0.133835	1.14308	0.27115	0.315848	0.999	5193	tags=39%, list=26%, signal=52%
HALLMARK_APICAL_SURFACE	43	0.143866	1.12231	0.277778	0.324717	0.999	7484	tags=51%, list=37%, signal=81%
HALLMARK_NOTCH_SIGNALING	32	0.163318	1.11964	0.310891	0.315734	0.999	6851	tags=50%, list=34%, signal=75%
HALLMARK_FATTY_ACID_METABOLISM	158	0.0591859	0.860415	0.630219	0.629616	1	9745	tags=54%, list=48%, signal=102%
27 / 50 gene sets are upregulated in low risk group by 4 gene set
NAME	SIZE	ES	NES	NOM p-val	FDR q-val	FWER p-val	RANK AT MAX	LEADING EDGE
HALLMARK_G2M_CHECKPOINT	199	-0.344527	-5.6486	0	0	0	7370	tags=70%, list=36%, signal=109%
HALLMARK_E2F_TARGETS	199	-0.325346	-5.22266	0	0	0	6019	tags=62%, list=30%, signal=87%
HALLMARK_INTERFERON_GAMMA_RESPONSE	199	-0.310619	-5.09706	0	0	0	8155	tags=71%, list=40%, signal=117%
HALLMARK_INTERFERON_ALPHA_RESPONSE	95	-0.372986	-4.24446	0	0	0	8078	tags=77%, list=40%, signal=127%
HALLMARK_MYC_TARGETS_V1	198	-0.252512	-4.08262	0	0	0	7857	tags=64%, list=39%, signal=103%
HALLMARK_ALLOGRAFT_REJECTION	199	-0.186073	-3.11487	0	0	0	8006	tags=58%, list=39%, signal=94%
HALLMARK_PROTEIN_SECRETION	95	-0.249659	-2.91335	0	0	0	6293	tags=56%, list=31%, signal=80%
HALLMARK_MITOTIC_SPINDLE	200	-0.164491	-2.68176	0	9.48276e-05	0.001	5840	tags=45%, list=29%, signal=63%
HALLMARK_GLYCOLYSIS	199	-0.135006	-2.20378	0	0.00414087	0.043	6173	tags=44%, list=30%, signal=62%
HALLMARK_OXIDATIVE_PHOSPHORYLATION	198	-0.132511	-2.13861	0.0041841	0.00592648	0.068	6268	tags=44%, list=31%, signal=63%
HALLMARK_UNFOLDED_PROTEIN_RESPONSE	111	-0.168043	-2.0657	0.00207039	0.00784236	0.097	3381	tags=33%, list=17%, signal=40%
HALLMARK_UV_RESPONSE_DN	144	-0.14087	-1.96725	0.006	0.0126895	0.161	6336	tags=45%, list=31%, signal=65%
HALLMARK_MTORC1_SIGNALING	200	-0.114676	-1.87861	0.0179283	0.0184639	0.243	6233	tags=42%, list=31%, signal=60%
HALLMARK_IL6_JAK_STAT3_SIGNALING	83	-0.152438	-1.60345	0.0428016	0.0672783	0.667	3529	tags=33%, list=17%, signal=39%
HALLMARK_DNA_REPAIR	143	-0.117342	-1.58585	0.0631579	0.0687907	0.697	4742	tags=35%, list=23%, signal=45%
HALLMARK_PI3K_AKT_MTOR_SIGNALING	105	-0.127289	-1.56557	0.052	0.070821	0.734	8078	tags=52%, list=40%, signal=86%
HALLMARK_COMPLEMENT	198	-0.0920738	-1.49825	0.0639535	0.0903154	0.835	3693	tags=27%, list=18%, signal=33%
HALLMARK_APOPTOSIS	161	-0.0866579	-1.2834	0.164683	0.20591	0.98	5705	tags=37%, list=28%, signal=51%
HALLMARK_MYC_TARGETS_V2	58	-0.11687	-1.0453	0.396116	0.442657	1	6046	tags=41%, list=30%, signal=59%
HALLMARK_KRAS_SIGNALING_DN	194	-0.0633789	-1.02412	0.411405	0.448465	1	7949	tags=45%, list=39%, signal=74%
HALLMARK_PANCREAS_BETA_CELLS	38	-0.114561	-0.829664	0.680284	0.702275	1	15871	tags=89%, list=78%, signal=407%
HALLMARK_SPERMATOGENESIS	125	-0.0561251	-0.725339	0.824701	0.816476	1	9116	tags=50%, list=45%, signal=91%
ES, enrichment score; NES, normalized enrichment score; FDR, false discovery rate; FWER, familywise-error rate

## Sheet: CAB_PFS_HR_vs_LR
Supplementary Data 4. Detailed GSEA results of Fig 4E.
24 / 50 gene sets are upregulated in high risk group by 2 gene set
NAME	SIZE	ES	NES	NOM p-val	FDR q-val	FWER p-val	RANK AT MAX	LEADING EDGE
HALLMARK_ALLOGRAFT_REJECTION	195	-0.759054	-3.2244	0	0	0	2336	tags=58%, list=10%, signal=64%
HALLMARK_INTERFERON_GAMMA_RESPONSE	197	-0.674081	-2.87263	0	0	0	3972	tags=57%, list=17%, signal=68%
HALLMARK_INFLAMMATORY_RESPONSE	197	-0.616671	-2.61598	0	0	0	4408	tags=52%, list=19%, signal=64%
HALLMARK_IL6_JAK_STAT3_SIGNALING	87	-0.639267	-2.41488	0	0	0	3675	tags=51%, list=15%, signal=60%
HALLMARK_INTERFERON_ALPHA_RESPONSE	94	-0.603234	-2.28602	0	0	0	4933	tags=53%, list=21%, signal=67%
HALLMARK_KRAS_SIGNALING_UP	194	-0.500527	-2.1044	0	0	0	3116	tags=36%, list=13%, signal=41%
HALLMARK_COMPLEMENT	197	-0.494533	-2.09853	0	0	0	4982	tags=46%, list=21%, signal=57%
HALLMARK_IL2_STAT5_SIGNALING	194	-0.459082	-1.96345	0	0	0	2738	tags=32%, list=12%, signal=36%
HALLMARK_TNFA_SIGNALING_VIA_NFKB	197	-0.453565	-1.89678	0	0.000111111	0.001	5561	tags=49%, list=23%, signal=63%
HALLMARK_COAGULATION	137	-0.437953	-1.7815	0	0.000411205	0.004	4508	tags=40%, list=19%, signal=49%
HALLMARK_EPITHELIAL_MESENCHYMAL_TRANSITION	195	-0.421375	-1.76764	0	0.000373822	0.004	6297	tags=50%, list=27%, signal=68%
HALLMARK_APOPTOSIS	158	-0.397871	-1.64808	0	0.00296656	0.036	5406	tags=43%, list=23%, signal=55%
HALLMARK_APICAL_SURFACE	43	-0.413996	-1.36209	0.0556793	0.044655	0.433	4053	tags=33%, list=17%, signal=39%
HALLMARK_APICAL_JUNCTION	194	-0.295608	-1.24792	0.0420842	0.117504	0.789	4215	tags=30%, list=18%, signal=37%
HALLMARK_ANGIOGENESIS	36	-0.342628	-1.11314	0.277542	0.338846	0.995	6151	tags=44%, list=26%, signal=60%
HALLMARK_KRAS_SIGNALING_DN	191	-0.258694	-1.08776	0.221519	0.380323	0.999	4619	tags=27%, list=19%, signal=33%
HALLMARK_P53_PATHWAY	193	-0.247971	-1.03604	0.356009	0.500371	1	3468	tags=20%, list=15%, signal=23%
HALLMARK_UV_RESPONSE_UP	153	-0.245848	-1.00699	0.402105	0.565511	1	4124	tags=27%, list=17%, signal=32%
HALLMARK_PI3K_AKT_MTOR_SIGNALING	103	-0.2584	-0.99625	0.45283	0.568767	1	3625	tags=19%, list=15%, signal=23%
HALLMARK_HEME_METABOLISM	191	-0.214761	-0.907025	0.713115	0.846071	1	3101	tags=17%, list=13%, signal=20%
HALLMARK_HYPOXIA	191	-0.212815	-0.902578	0.781124	0.820021	1	4950	tags=29%, list=21%, signal=36%
HALLMARK_UV_RESPONSE_DN	138	-0.221795	-0.889955	0.751528	0.821956	1	5427	tags=35%, list=23%, signal=45%
HALLMARK_REACTIVE_OXYGEN_SPECIES_PATHWAY	47	-0.247028	-0.839755	0.796296	0.912292	1	2267	tags=17%, list=10%, signal=19%
HALLMARK_MYOGENESIS	198	-0.170671	-0.727189	1	0.98324	1	4172	tags=19%, list=18%, signal=22%
26 / 50 gene sets are upregulated in low risk group by 2 gene set
NAME	SIZE	ES	NES	NOM p-val	FDR q-val	FWER p-val	RANK AT MAX	LEADING EDGE
HALLMARK_MYC_TARGETS_V1	194	0.390528	1.65336	0	0.0304029	0.03	7132	tags=45%, list=30%, signal=64%
HALLMARK_FATTY_ACID_METABOLISM	156	0.358654	1.45803	0.00190476	0.128843	0.232	5080	tags=37%, list=21%, signal=46%
HALLMARK_ANDROGEN_RESPONSE	96	0.386628	1.45546	0.0133333	0.0885434	0.238	4313	tags=40%, list=18%, signal=48%
HALLMARK_OXIDATIVE_PHOSPHORYLATION	184	0.350702	1.45204	0	0.0695313	0.247	5569	tags=38%, list=23%, signal=49%
HALLMARK_GLYCOLYSIS	198	0.331215	1.37912	0.0135922	0.11467	0.458	5905	tags=39%, list=25%, signal=51%
HALLMARK_ESTROGEN_RESPONSE_EARLY	195	0.319442	1.34112	0.00749064	0.135013	0.581	5126	tags=37%, list=22%, signal=47%
HALLMARK_G2M_CHECKPOINT	190	0.313941	1.31848	0.0115163	0.146585	0.666	8721	tags=45%, list=37%, signal=71%
HALLMARK_BILE_ACID_METABOLISM	112	0.330232	1.28258	0.0671642	0.174405	0.771	2531	tags=24%, list=11%, signal=27%
HALLMARK_ADIPOGENESIS	193	0.303011	1.27047	0.0423077	0.174143	0.804	4843	tags=32%, list=20%, signal=40%
HALLMARK_PROTEIN_SECRETION	95	0.333527	1.25879	0.107486	0.173766	0.841	7349	tags=46%, list=31%, signal=67%
HALLMARK_MYC_TARGETS_V2	58	0.342349	1.19722	0.174757	0.265127	0.952	5286	tags=36%, list=22%, signal=46%
HALLMARK_MTORC1_SIGNALING	194	0.28309	1.18908	0.0922509	0.260237	0.962	3574	tags=27%, list=15%, signal=31%
HALLMARK_PEROXISOME	104	0.302378	1.15206	0.193309	0.322804	0.988	2675	tags=22%, list=11%, signal=25%
HALLMARK_MITOTIC_SPINDLE	197	0.274134	1.1339	0.165385	0.345767	0.993	7396	tags=40%, list=31%, signal=57%
HALLMARK_DNA_REPAIR	147	0.279763	1.11677	0.212008	0.366443	0.997	7097	tags=39%, list=30%, signal=55%
HALLMARK_ESTROGEN_RESPONSE_LATE	196	0.259383	1.10088	0.181641	0.382932	0.998	5016	tags=32%, list=21%, signal=40%
HALLMARK_UNFOLDED_PROTEIN_RESPONSE	107	0.270257	1.04772	0.340187	0.512132	1	4722	tags=26%, list=20%, signal=33%
HALLMARK_CHOLESTEROL_HOMEOSTASIS	72	0.261956	0.948365	0.571949	0.838739	1	4095	tags=26%, list=17%, signal=32%
HALLMARK_SPERMATOGENESIS	133	0.22822	0.923482	0.650854	0.890738	1	5677	tags=30%, list=24%, signal=39%
HALLMARK_XENOBIOTIC_METABOLISM	197	0.220735	0.920266	0.702087	0.858436	1	6531	tags=38%, list=28%, signal=52%
HALLMARK_TGF_BETA_SIGNALING	54	0.249189	0.858719	0.723404	1	1	6968	tags=39%, list=29%, signal=55%
HALLMARK_PANCREAS_BETA_CELLS	40	0.244699	0.789793	0.860465	1	1	6191	tags=35%, list=26%, signal=47%
HALLMARK_E2F_TARGETS	195	0.182652	0.762749	0.998124	1	1	7716	tags=36%, list=33%, signal=54%
HALLMARK_HEDGEHOG_SIGNALING	35	0.231338	0.730683	0.919231	1	1	3353	tags=20%, list=14%, signal=23%
HALLMARK_WNT_BETA_CATENIN_SIGNALING	42	0.189594	0.61358	0.990421	1	1	5633	tags=26%, list=24%, signal=34%
HALLMARK_NOTCH_SIGNALING	32	0.183044	0.561279	0.998062	0.999699	1	8776	tags=44%, list=37%, signal=69%
ES, enrichment score; NES, normalized enrichment score; FDR, false discovery rate; FWER, familywise-error rate
