# Supplementary material for: Identification of novel prognostic and predictive biomarkers in salivary duct carcinoma via comprehensive molecular profiling
Source: NPJ Precis Oncol. 2022 Nov 4;6:82. doi: 10.1038/s41698-022-00324-1 (PMC9636405; doi:10.1038/s41698-022-00324-1)
Supplement: Supplementary file 7 — Supplementary Data 5 [file 41698_2022_324_MOESM7_ESM.xlsx]

## Sheet: Sheet1
Supplementary Data 5. Comparison in protein and RNA expression of ADAMTS1, DSC1, RNF39, CD3E/CD3 and LDB3.
	ADAMTS1			DSC1			RNF39			CD3E/CD3			LDB3
Sample	RNA FPKM	Protein intensity*	Protein positive ratio (%)	RNA FPKM	Protein intensity	Protein positive ratio (%)	RNA FPKM	Protein intensity	Protein positive ratio (%)	RNA FPKM	Protein intensity	Protein positive ratio (%)	RNA FPKM	Protein intensity	Protein positive ratio (%)
SDC01	6.46682	2	100	0.159788	1	5	3.91929	0	0	13.3483	0	0	0.140257	0	0
SDC02	21.4581	2	100	0.057071	3	10	4.12906	0	0	8.03546	0	0	51.7196	0	0
SDC03	15.2863	2	100	0.383079	0	0	0.93672	3	100	13.8783	0	0	66.4476	0	0
SDC04	5.22849	2	100	0.116539	0	0	6.2381	0	0	14.9603	0	0	13.8787	0	0
SDC05	17.494	2	100	0.0511827	0	0	7.48007	0	0	6.47567	0	0	18.4478	0	0
SDC07	0.265369	2	100	0	0	0	0	0	0	0	0	0	0	0	0
SDC08	14.9995	2	100	0	0	0	20.1393	0	0	6.66939	0	0	0	0	0
SDC09	0	2	100	0	0	0	1.94845	3	10	0	0	0	0.0870415	0	0
SDC10	32.1009	2	100	0	0	0	0	0	0	0	0	0	0	0	0
SDC11	11.821	2	100	0.291075	0	0	2.38474	0	0	17.3467	0	0	11.7779	0	0
SDC12	7.97536	2	100	0.447013	0	0	3.94952	0	0	26.7591	0	0	0.202351	0	0
SDC13	24.102	2	100	0	0	0	2.71318	2	10	12.083	0	0	23.064	0	0
SDC15	92.4882	2	100	0	0	0	48.1843	3	100	17.7311	0	0	0	0	0
SDC16	13.5593	2	100	0.219097	0	0	4.98833	0	0	16.9037	0	0	0.371507	0	0
SDC18	11.4338	2	100	0.818072	0	0	4.93518	0	0	16.4879	0	0	23.6186	0	0
SDC19	7.73134	2	100	0.212439	0	0	5.76743	0	0	7.96411	0	0	0.760059	0	0
SDC20	10.9272	2	100	0.0806275	0	0	0.968074	0	0	22.5841	0	0	1.30672	0	0
SDC21	23.3469	2	100	0.1714	0	0	11.6425	0	0	6.1542	0	0	0.686969	0	0
SDC25	4.79404	0	0	0.360252	0	0	2.05684	0	0	4.27022	0	0	3.98273	0	0
SDC27	4.39774	2	100	0.252661	0	0	5.79864	0	0	2.20831	0	0	2.63628	0	0
SDC28	27.1525	2	100	0.666335	0	0	9.87583	1	50	9.48804	0	0	0.998555	0	0
SDC29	12.3337	No cancer		0.116901	No cancer		1.87946	No cancer		2.10813	No cancer		0.993059	No cancer
SDC30	6.45962	2	100	0	0	0	3.87854	2	30	37.6252	0	0	2.75166	0	0
SDC31	12.4763	2	100	0.937194	0	0	1.0938	0	0	22.2329	0	0	0.163795	0	0
SDC33	7.83237	2	100	0.12577	0	0	3.24321	0	0	25.9678	0	0	0.464233	0	0
SDC34	16.2825	2	100	0.0275283	0	0	3.34721	0	0	54.2088	0	0	24.3087	0	0
SDC35	12.9238	2	100	0.0669926	0	0	1.35882	0	0	69.1708	0	0	2.19919	0	0
SDC36	2.68515	2	100	0.340216	0	0	2.64859	0	0	5.89136	0	0	4.24031	0	0
SDC37	2.86367	2	100	2.46516	0	0	1.52861	0	0	15.2381	0	0	4.52268	0	0
SDC44	10.534	2	100	0.0773053	0	0	2.04274	1	100	9.70114	0	0	1.16725	0	0
SDC45	5.28199	2	100	0.234715	0	0	0.908506	0	0	10.4289	0	0	0.758204	0	0
SDC46	7.69285	2	100	0.138143	0	0	1.49389	0	0	15.5539	0	0	0.584735	0	0
SDC47	26.8779	2	100	0.0386243	0	0	2.16811	0	0	30.5692	0	0	30.2977	0	0
SDC48	4.93533	2	100	0	0	0	0.0762167	0	0	3.33866	0	0	0	0	0
SDC49	8.88369	2	100	1.49049	0	0	2.07759	0	0	7.29945	0	0	18.4544	0	0
SDC50	4.00131	2	100	0.706784	0	0	1.54884	0	0	13.6383	0	0	2.02021	0	0
SDC51	10.1574	2	100	0.335026	0	0	2.35127	0	0	14.4469	0	0	1.35926	0	0
SDC52	5.30618	2	100	0.90158	0	0	3.9038	0	0	16.1212	0	0	0.69461	0	0
SDC53	20.3126	2	100	0.0213279	0	0	0.431679	0	0	35.1654	0	0	0.7608	0	0
SDC54-1	3.43604	2	100	0.506761	0	0	3.36423	0	0	7.48209	0	0	0.592637	0	0
SDC55	11.3723	2	100	0	0	0	8.96249	0	0	11.3876	0	0	0.941755	0	0
SDC56	10.9026	2	100	0.113027	0	0	1.17562	2	100	37.0722	0	0	6.47874	0	0
SDC66	8.37094	2	100	0.330316	0	0	13.5064	0	0	2.25083	0	0	26.8581	0	0
SDC67	8.03967	2	100	0.341096	0	0	2.80858	0	0	15.404	0	0	0	0	0
SDC69	25.3396	2	100	0.199658	0	0	2.04583	2	50	24.8991	0	0	1.61738	0	0
SDC81	8.74944	2	100	0.0700459	3	20	2.19878	0	0	4.04905	0	0	0.711005	0	0
SDC82	3.95763	2	100	0.152682	2	10	12.8159	1	100	8.3363	0	0	1.92609	0	0
*Protein intensity is assessed into 0 (negative), 1 (mildly positive), 2 (moderately positive) and 3 (strongly positive).
